# Supplementary material for: Functional Conservation of Divergent p63-Bound cis-Regulatory Elements
Source: Front Genet. 2020 Apr 29;11:339. doi: 10.3389/fgene.2020.00339 (PMC7200997; doi:10.3389/fgene.2020.00339)
Supplement: Supplementary file 4 [file Table_2.XLSX]

## Sheet: human gene-peak association
# GREAT version 3.0.0	Species assembly: hg19	Association rule: Basal+extension: 5000 bp upstream, 1000 bp downstream, 1000000 bp max extension, curated regulatory domains included
A1CF	21 (-42078)
A3GALT2	18 (-7195)
A4GALT	32 (-73592), 128 (-54597)
AACS	25 (+83189)
AADAC	29 (+23302)
AADACL2	35 (-190233)
AADAT	21 (-153779)
AAGAB	19 (+29674), 29 (+88309), 83 (+107612)
AAK1	35 (-74935), 36 (-60973), 109 (-24219), 20 (-4762), 18 (+118809), 87 (+124732), 82 (+179028)
AANAT	86 (+31535)
AARS2	65 (+4128)
AASDHPPT	9 (+16733), 13 (+96693), 17 (+417726), 21 (+872652)
AATF	15 (+228184), 68 (+356418), 87 (+412462)
AATK	124 (+78617), 29 (+83619)
ABAT	31 (-67013), 63 (+3813), 76 (+17394)
ABCA1	28 (+122580)
ABCA10	27 (-72115)
ABCA12	55 (-51182), 14 (+468), 22 (+85786)
ABCA13	26 (-76176), 11 (+108825), 39 (+349583), 36 (+465146)
ABCA3	17 (-8130)
ABCA4	78 (+17303), 35 (+39078), 53 (+93187), 40 (+160146)
ABCA5	27 (+10140)
ABCA7	93 (-11750)
ABCA8	30 (+46125), 16 (+105547), 30 (+195717), 32 (+257355)
ABCB1	10 (+10685)
ABCB11	13 (+18973), 59 (+39113)
ABCB4	10 (-226824)
ABCB5	36 (-262028), 29 (-73043), 11 (+107955)
ABCB6	46 (+740)
ABCB9	24 (-111442), 33 (-104220)
ABCC10	23 (+24023)
ABCC11	64 (+36892)
ABCC12	64 (-48609), 19 (+143075), 40 (+180386), 36 (+240841), 25 (+298957), 28 (+533945), 10 (+670756)
ABCC2	29 (-22265)
ABCC3	39 (-49935), 54 (-24891)
ABCC4	13 (-223076), 15 (-211724), 27 (-184615), 16 (+33222), 24 (+146724)
ABCC5	45 (+26355), 67 (+58929), 107 (+92863)
ABCD1	25 (-1311), 44 (+15062)
ABCD2	29 (-367119)
ABCD3	16 (+3664)
ABCD4	60 (+41528)
ABCF1	15 (+19833)
ABCG1	73 (-140040), 108 (-47709), 21 (-26980), 28 (-17320)
ABHD12	38 (+54349)
ABHD14A	44 (+2649)
ABHD14B	44 (+5692)
ABHD17B	27 (-26387), 123 (+127570)
ABHD17C	19 (-209627), 118 (-114757), 24 (-108972), 49 (-86300), 15 (-58396), 43 (-32376)
ABHD2	55 (+33530), 12 (+57850)
ABHD5	28 (+3034), 19 (+77864)
ABI1	20 (-8667), 34 (+2144), 30 (+79687)
ABI3BP	63 (+52243)
ABLIM1	17 (-204367), 61 (-25109), 22 (+9652), 32 (+26829), 45 (+82002), 77 (+158326)
ABLIM2	130 (-30314), 42 (+51124), 188 (+128472)
ABLIM3	99 (+65487), 22 (+98882), 34 (+119475)
ABR	66 (+87883)
ABRA	24 (+124850), 50 (+161461)
ABTB1	21 (-25303), 27 (+5741)
ABTB2	27 (-38350), 20 (+171625), 37 (+181510)
ACAA2	19 (-108454), 14 (-60451), 35 (+81825), 19 (+114457), 17 (+144457), 77 (+203939), 30 (+216253), 24 (+242905)
ACACB	39 (+83749)
ACAD8	23 (+13709)
ACAD9	24 (-84937), 12 (-5845), 24 (+105206)
ACADS	27 (+35920)
ACADSB	16 (+8632)
ACAP2	18 (+32338), 11 (+89774)
ACBD5	23 (-150604), 31 (-79374)
ACBD6	56 (-111958), 26 (-82810), 15 (-72626), 56 (-19377), 27 (-13237), 26 (+2967)
ACER2	76 (-4619), 8 (+5595)
ACER3	88 (-35655), 32 (-287)
ACKR2	66 (+14064)
ACKR3	19 (-37437), 85 (+119807), 66 (+122328), 56 (+151605), 44 (+176378), 51 (+187404), 42 (+195232), 192 (+200638)
ACKR4	47 (-19622), 23 (+26635)
ACKR6	9 (-35490), 51 (-11162)
ACN9	75 (+13926), 8 (+555196)
ACO1	34 (-684216)
ACOT11	37 (-62553), 17 (-19401), 130 (-5649), 61 (+67581)
ACOT7	79 (-28888), 90 (+18102), 118 (+35251), 45 (+60085), 43 (+84141)
ACOX3	38 (+104015), 25 (+120958)
ACP6	11 (-32232)
ACPL2	30 (-137844), 43 (-47316), 44 (+77013), 12 (+105510), 60 (+122122)
ACPP	35 (-254696), 30 (-121075)
ACR	46 (-54018)
ACSF2	60 (+2932)
ACSF3	86 (+56485)
ACSL1	25 (-134160), 56 (+11598), 86 (+78354)
ACSL3	95 (-22937)
ACSL4	24 (-140766)
ACSL6	10 (+29908)
ACSS3	17 (+65042)
ACTA1	46 (+61678)
ACTA2	20 (-147124), 18 (-126841), 42 (+109)
ACTB	63 (+4450), 34 (+81836), 121 (+100599)
ACTBL2	50 (-922569), 23 (-812275), 9 (-798575), 45 (-450152), 102 (-406785), 55 (-352505), 35 (-216221), 25 (-198099), 68 (-12083)
ACTG2	25 (-15783)
ACTL7A	68 (-2384)
ACTL7B	68 (-2980), 20 (+11929), 40 (+69077), 20 (+112896), 34 (+185132), 77 (+222053), 68 (+253596), 100 (+313442), 16 (+367119), 24 (+372375), 21 (+412188), 12 (+578379), 10 (+596486), 31 (+671796)
ACTL8	62 (-173093), 66 (+202772)
ACTN1	48 (+3347), 94 (+37203)
ACTN4	179 (+51547)
ACTR1A	24 (-175)
ACTR2	112 (+88453)
ACTR3	20 (-62314), 51 (-46312), 12 (-31037), 18 (+370323)
ACTR3B	15 (+791661)
ACTR6	19 (-2473)
ACTRT3	21 (+21008), 22 (+314908), 17 (+597108)
ACVR1B	97 (-12833), 76 (-9878), 28 (+19476)
ACVR2A	16 (-858150), 13 (-792560), 16 (-757590), 61 (-461960), 35 (-319356)
ACVRL1	97 (+31450), 76 (+34405)
ACY3	46 (-5834)
ACYP2	19 (-49931), 16 (-11549), 67 (+9326)
ADA	48 (-26685), 19 (+84852)
ADAD2	159 (+6034)
ADAM10	24 (+14974), 27 (+307543)
ADAM12	15 (+322618), 9 (+420729)
ADAM19	64 (+111060)
ADAM22	58 (-15438)
ADAM23	12 (+33940), 22 (+179358)
ADAM28	22 (-337277), 27 (-289335)
ADAM30	28 (-77706), 18 (-21040)
ADAM8	39 (+1882)
ADAMTS1	20 (+186044)
ADAMTS15	58 (-10906)
ADAMTS16	18 (+131093)
ADAMTS17	45 (-192180), 23 (-187770), 15 (-154040), 39 (+150541), 70 (+343104), 37 (+364861), 86 (+374027), 19 (+416174)
ADAMTS19	24 (-100601), 35 (+192261)
ADAMTS20	17 (+245672), 17 (+629589), 16 (+641060), 30 (+772387), 51 (+792956), 22 (+806830)
ADAMTS3	14 (+174408)
ADAMTS5	39 (-727111), 11 (-717024), 21 (-687141)
ADAMTS6	14 (+387421)
ADAMTS7	12 (+123218)
ADAMTS8	58 (-9075), 11 (+101129)
ADAMTS9	15 (-360172), 35 (+261239), 25 (+335503), 41 (+411754), 21 (+432699)
ADAMTSL3	23 (+156245), 109 (+347165), 12 (+414758)
ADAMTSL4	47 (-11282)
ADAP2	58 (-806)
ADAR	73 (-205381)
ADARB1	97 (-79936), 89 (-61829), 50 (-40034)
ADARB2	35 (+136404), 53 (+447469), 91 (+673661), 103 (+678804)
ADAT2	60 (+111233), 47 (+121575), 22 (+125131), 33 (+164239), 28 (+179455), 27 (+206729), 23 (+224397)
ADC	27 (+19065), 12 (+42367), 44 (+70879)
ADCK1	20 (+427891)
ADCK4	170 (-2291)
ADCK5	45 (+1545)
ADCY1	26 (-335510), 15 (+114998)
ADCY10	33 (+114148), 69 (+123672), 13 (+150406), 23 (+172726)
ADCY2	94 (-630410), 12 (+271358)
ADCY8	29 (+137746), 16 (+253104), 89 (+602587)
ADCY9	55 (-24705), 55 (+64413)
ADCYAP1R1	194 (-70596), 29 (-2962)
ADD2	44 (+151738), 45 (+171196), 69 (+197819)
ADD3	15 (+182429)
ADGB	21 (+363035)
ADH1A	33 (+37966)
ADH5	21 (+80483)
ADH6	33 (-33816)
ADH7	21 (-3324)
ADIG	13 (-60737), 22 (-44743)
ADIPOQ	25 (+73688), 84 (+80351)
ADIPOR1	30 (+17639)
ADIRF	136 (+446)
ADK	31 (+39079), 9 (+337892), 23 (+555955)
ADM	76 (+53787), 35 (+110358)
ADM2	18 (-4589)
ADNP	193 (+86457), 52 (+91907)
ADNP2	48 (+23317), 185 (+71281), 101 (+125074), 176 (+137465)
ADO	22 (-353477), 19 (-312534)
ADORA1	37 (-35173), 31 (-32931)
ADORA2A	9 (-83870)
ADORA2B	22 (+19048)
ADORA3	100 (-89752)
ADPGK	25 (-226081), 43 (-214573)
ADRA1A	16 (-96758)
ADRA1B	28 (-71899), 75 (+66143)
ADRA1D	63 (-299697), 26 (-293427), 60 (-202611), 33 (-166422), 28 (-117271)
ADRA2A	70 (+396615), 22 (+518307)
ADRA2C	22 (+173808)
ADRB1	44 (-122925), 60 (+17460), 42 (+24506)
ADRB2	51 (-354), 80 (+73594), 44 (+86624), 79 (+160223)
ADRBK1	58 (-1343)
ADRBK2	23 (-35147), 11 (+138022)
ADRM1	45 (-61370), 138 (+47153)
ADSL	13 (-125596), 65 (-64498)
ADSS	17 (+80251), 35 (+110259), 40 (+212630)
ADSSL1	76 (+17314)
AEBP2	52 (-41929), 97 (-38588), 63 (-7674), 41 (+107466), 12 (+230337)
AEN	79 (+103)
AFAP1	42 (-167659), 188 (-90311), 30 (+10160), 34 (+45439), 40 (+237582), 52 (+288078), 136 (+392182)
AFAP1L1	99 (-64770), 22 (-31375), 34 (-10782), 33 (+53484)
AFAP1L2	22 (-244161), 32 (-226984), 45 (-171811), 77 (-95487), 15 (+67403), 88 (+83634), 28 (+132849), 134 (+159037)
AFF1	15 (-7832), 22 (+126657), 48 (+186796)
AFF2	17 (-463413), 8 (+367124)
AFF3	46 (+403795)
AFG3L2	30 (+67242)
AFM	18 (+107931), 31 (+130552)
AFTPH	77 (-38100), 17 (-18858)
AGA	20 (-317360), 20 (-69371)
AGAP1	146 (-467117), 43 (+47100), 27 (+546985), 21 (+668060)
AGAP3	80 (+29617), 30 (+58292)
AGBL1	42 (+194203), 23 (+889788)
AGBL3	26 (-167255), 41 (-140845)
AGFG2	78 (-29706)
AGK	22 (-187959), 52 (-90091)
AGL	10 (-35927), 10 (-4224)
AGMAT	36 (-7500)
AGO1	30 (-47637)
AGO2	21 (-89147), 44 (-23993), 8 (+112443)
AGO4	30 (+27400)
AGPAT2	138 (-10149)
AGPAT3	63 (-112224), 17 (-58314)
AGPAT4	10 (-514682), 26 (-212370), 80 (-132696), 38 (-101312), 35 (+135658), 40 (+216141), 83 (+240243), 35 (+278571)
AGPAT5	48 (-93229)
AGPAT9	13 (+12507), 22 (+221129)
AGPS	11 (-114497), 70 (-69763), 24 (+26810), 24 (+81882)
AGR2	16 (+34182)
AGR3	9 (-360747), 14 (-325420), 37 (-213194), 50 (-187273), 35 (-139381)
AGRN	37 (+5848)
AGTPBP1	47 (+227392), 44 (+529443), 25 (+569013), 18 (+751245), 21 (+772564), 9 (+869309), 46 (+889663), 27 (+911625), 14 (+991427)
AGTR2	32 (+101822)
AHCY	57 (-32566), 43 (-11375)
AHCYL1	46 (-60153), 51 (-55343)
AHCYL2	50 (+82779), 71 (+83279)
AHDC1	82 (-21815), 239 (+81012)
AHI1	17 (+312044)
AHNAK	49 (-13968), 73 (-1273), 50 (+46438)
AHNAK2	59 (-4544), 124 (+9509)
AHR	35 (-277254), 50 (-229362), 37 (-203441), 14 (-91215), 9 (-55888), 63 (+191558), 34 (+301380), 86 (+340281), 40 (+375849), 13 (+381636), 37 (+397995)
AIFM3	52 (-10906)
AIG1	23 (+165400), 27 (+183068), 28 (+210342), 33 (+225558), 22 (+264666), 47 (+268222), 60 (+278564)
AIM1	116 (-14846), 28 (+36344), 15 (+50408)
AIM2	10 (-86211), 24 (-14477), 27 (+21511)
AIMP1	24 (-70937)
AJAP1	42 (+48085), 12 (+130218), 107 (+183012), 20 (+714431), 28 (+755762), 29 (+847487), 147 (+997297)
AK2	38 (+32130), 69 (+47666)
AK3	34 (-2162)
AK4	49 (+29836), 16 (+37063)
AKAP1	71 (-102577), 39 (-82074), 12 (-36943), 78 (+111141), 42 (+151889)
AKAP10	17 (-9252)
AKAP11	26 (-155706)
AKAP12	34 (-203140), 48 (-187540), 59 (+44278)
AKAP13	16 (-355942), 10 (-22483), 14 (+96607), 49 (+392127)
AKAP2	68 (+109130), 30 (+340882)
AKAP6	29 (-243076), 20 (-79253), 28 (+16219), 95 (+144384), 58 (+178687), 14 (+409134)
AKAP8	22 (+55570), 43 (+68343), 40 (+81759)
AKAP9	19 (+107512), 23 (+135788)
AKIP1	20 (+18419)
AKIRIN2	68 (-242639), 34 (-203069), 57 (-87172), 26 (-21204)
AKNA	75 (-78609), 94 (-16691), 31 (-10271), 41 (+50749)
AKNAD1	88 (+10970), 71 (+28471)
AKR1A1	20 (+7127)
AKR1B1	16 (-57210), 77 (+15307)
AKR1B10	16 (-11240), 81 (-833)
AKR1B15	54 (+12595), 43 (+74302)
AKR1C1	34 (-79815), 11 (-748)
AKR1E2	16 (-968024), 21 (-927189), 20 (-914224), 41 (-756625), 55 (-751435), 36 (-575921), 27 (-440544), 30 (-292525), 29 (-154688), 17 (-153829), 14 (-122014), 56 (-92848), 14 (-23370), 34 (+57184)
AKT2	78 (-45838), 31 (-16978)
AKT3	58 (-94505), 11 (+536615)
AKTIP	27 (-24131)
ALB	27 (-24097)
ALCAM	17 (-38367), 16 (+35735)
ALDH16A1	81 (+15218)
ALDH1A1	62 (-179438), 16 (-35126), 13 (+209014), 23 (+280202), 64 (+303824), 24 (+329733), 38 (+412345)
ALDH1A2	18 (+46519), 24 (+103328), 48 (+339245)
ALDH1A3	92 (-1815)
ALDH1B1	148 (-296234), 51 (-183934)
ALDH3A1	28 (-54521), 133 (-7848), 110 (+21290)
ALDH3A2	97 (+58635)
ALDH3B2	46 (+18138)
ALDH4A1	81 (-20330)
ALDH7A1	37 (-1843), 22 (+1161), 76 (+226827)
ALDH8A1	41 (-34385), 55 (+40954), 16 (+123049), 21 (+148575), 12 (+356345), 46 (+447202), 29 (+454042)
ALDOB	48 (-44073)
ALG10	18 (-54339)
ALG10B	26 (+445266), 77 (+588493)
ALG14	33 (+65077), 20 (+121217)
ALG1L	83 (+289287)
ALG2	27 (+100233)
ALG5	42 (+12438)
ALK	13 (-218133), 93 (-44862), 42 (+595748)
ALKBH3	21 (-62427)
ALKBH4	55 (+13061)
ALKBH5	28 (-60617)
ALKBH8	13 (+20264)
ALLC	12 (-37275), 24 (-24873)
ALMS1	10 (+244382)
ALOX5	44 (+140248), 46 (+179605)
ALOX5AP	20 (-44894), 32 (+57350), 23 (+86145), 23 (+93889), 48 (+129999)
ALPK1	34 (+113158)
ALPK2	32 (+61953), 38 (+160564), 25 (+351626), 50 (+540836), 27 (+579447)
ALPP	22 (-167980), 53 (-92490), 45 (-55911)
ALS2CL	134 (+931), 73 (+32796)
ALX1	18 (+181288), 11 (+289378), 9 (+401263), 19 (+475854)
ALX4	19 (+19856)
AMBN	35 (-69415)
AMBP	49 (+171736)
AMBRA1	31 (+133494)
AMD1	20 (+71906)
AMDHD2	88 (-3101)
AMELX	26 (-104109)
AMER2	46 (-41533)
AMER3	80 (+121189), 63 (+126001)
AMFR	137 (+90601), 56 (+101027)
AMHR2	93 (-41554)
AMIGO2	31 (-476605), 43 (-337485), 18 (-281578), 38 (-224496), 59 (-187902), 19 (-132722), 18 (-105184), 39 (-8692)
AMMECR1	21 (-91930), 13 (-76699), 48 (+175955)
AMN	82 (+64732)
AMOT	34 (-144933), 28 (+4231)
AMOTL1	71 (-61980), 75 (-61247), 19 (+54985), 17 (+77475), 75 (+84059)
AMOTL2	47 (-7394), 65 (+33019)
AMPD1	14 (-7336)
AMPD3	76 (-91810), 35 (-35239), 68 (+38649), 30 (+55416)
AMPH	14 (-250978)
AMTN	35 (+4301)
AMZ1	43 (+78909)
ANAPC1	164 (+244003), 53 (+648434), 26 (+728851)
ANAPC13	37 (+17), 47 (+104035)
ANAPC16	11 (-52786)
ANAPC4	37 (-336)
ANAPC5	30 (-38465), 23 (+18574)
ANAPC7	120 (+32756), 59 (+58298), 20 (+62754), 21 (+99412)
ANGPT2	48 (-51719), 40 (+46569)
ANGPT4	76 (+58111), 69 (+72245)
ANGPTL2	15 (-93487), 19 (+94942), 12 (+143101), 48 (+206849)
ANGPTL4	15 (-1901)
ANGPTL5	73 (-148032)
ANK1	14 (-53680), 32 (+77877), 74 (+156825), 30 (+178731)
ANK2	12 (-192037), 37 (+418587), 8 (+482066)
ANK3	32 (-377832), 74 (-371204), 27 (-358369), 14 (-217079), 14 (-153229), 11 (-98564), 24 (+266319), 15 (+393600), 37 (+424060)
ANKDD1A	35 (-64612)
ANKDD1B	11 (-7746), 9 (+48526)
ANKEF1	33 (-104685), 27 (-63050), 27 (+24135), 35 (+40744), 44 (+75300), 20 (+84528)
ANKFY1	15 (-94391), 45 (-62949), 18 (-2732), 15 (+31459), 24 (+44390), 132 (+76617)
ANKH	62 (-136945), 19 (-87960), 35 (-62870), 69 (+169369), 30 (+185025)
ANKHD1	18 (-25705)
ANKIB1	19 (+156747)
ANKK1	22 (-79036), 76 (-41601), 95 (-2991), 55 (+17429), 99 (+59264)
ANKLE2	43 (+48477)
ANKMY1	65 (+116233)
ANKRA2	64 (+330), 13 (+20693), 39 (+45955)
ANKRD1	14 (+8848)
ANKRD11	38 (-12214), 55 (+8838), 109 (+13965), 75 (+31873), 121 (+48324), 51 (+85831), 33 (+110900), 28 (+123837)
ANKRD13C	29 (+70114)
ANKRD17	27 (-121357)
ANKRD2	80 (-22263), 36 (-564)
ANKRD20A1	41 (-633374)
ANKRD23	48 (-11093)
ANKRD26	20 (+230890)
ANKRD28	24 (+76182), 16 (+80490)
ANKRD32	17 (-251308)
ANKRD33	12 (-90534)
ANKRD34B	34 (+103131)
ANKRD39	48 (+2968)
ANKRD45	20 (+8366)
ANKRD46	110 (-7800), 21 (+71683), 32 (+84064), 25 (+114840), 30 (+143813)
ANKRD49	26 (-44040)
ANKRD62	74 (-79230)
ANKRD7	73 (+530656), 35 (+648082), 13 (+678082)
ANKS1A	23 (+2231), 120 (+188035)
ANKS1B	37 (+956504)
ANKS6	21 (+14333), 40 (+63565)
ANLN	13 (-1196), 19 (+215672)
ANO1	73 (-14522), 44 (+78164)
ANO10	18 (+41691), 19 (+87250)
ANO2	31 (+213078)
ANO3	55 (-360486), 8 (-143563)
ANO4	41 (-40940), 10 (+73424)
ANO5	18 (-791499)
ANO6	29 (+428700)
ANO9	38 (+1916)
ANP32A	25 (+33254), 42 (+114500), 147 (+179684)
ANP32B	19 (+3281)
ANP32E	12 (+52163)
ANPEP	98 (-20563)
ANTXR1	27 (+69791), 42 (+168031), 72 (+171258), 19 (+285287)
ANTXR2	29 (-9235), 12 (+42982), 22 (+475045)
ANXA1	16 (-169473), 62 (-25161), 36 (+526924), 13 (+711846)
ANXA10	81 (-195187)
ANXA11	24 (+50475)
ANXA13	44 (-107597), 59 (+21662), 45 (+28787), 46 (+75244)
ANXA2	18 (-11376), 39 (+4747), 40 (+80893), 44 (+98147), 14 (+113869), 13 (+338582)
ANXA3	57 (-489176), 14 (-480632), 16 (-303428), 9 (+87233)
ANXA4	109 (-74038), 36 (-37284), 35 (-23322)
ANXA7	11 (-10605)
ANXA8	84 (+77614), 32 (+87630)
AOAH	53 (-156882), 42 (-130927), 19 (+119066)
AOC1	212 (+119639), 97 (+120178)
AP1AR	21 (-63738), 46 (+45698)
AP1B1	50 (+48776)
AP1G1	9 (-27599)
AP1S1	23 (-13090)
AP1S3	11 (-49730), 18 (-23892), 18 (+90011)
AP2A1	59 (-784)
AP2B1	39 (+122843)
AP2S1	12 (-24403)
AP3B1	9 (+6713), 90 (+414596)
AP3B2	38 (-82370), 26 (-32464)
AP3M1	14 (+51015)
AP3M2	61 (-12941)
AP3S2	98 (+58917)
AP4E1	47 (-110589), 25 (+116366), 35 (+166487), 31 (+171827)
AP5S1	64 (-16079)
AP5Z1	92 (-92161), 12 (-84402)
APAF1	50 (-596), 37 (+382592)
APBA1	11 (+167049), 13 (+340707)
APBB2	28 (+82077)
APC	80 (-227805)
APCDD1	24 (-418879), 42 (-285489), 19 (-219418), 164 (-41480)
APCDD1L	40 (-103973), 29 (+52827)
APEH	21 (-36939)
APH1B	22 (-53877), 21 (+54213), 46 (+102020)
API5	19 (-981812), 27 (-735472), 17 (+64795), 18 (+92582)
APIP	17 (+106684), 66 (+231006), 19 (+275979), 9 (+280204)
APLF	21 (-99048)
APLN	48 (-25141), 25 (+55226)
APLNR	91 (-56065), 32 (-36631)
APLP2	34 (-32686), 50 (+19635)
APOA1	12 (-251964), 26 (-37423)
APOB	16 (+154275)
APOBEC1	41 (+57481)
APOBEC2	18 (-4444)
APOBEC3H	35 (+68)
APOBEC4	109 (-301394), 26 (-100372)
APOC1	54 (-2986)
APOL1	166 (+76495), 40 (+91704), 43 (+121762)
APOL5	42 (+200051), 19 (+210559)
APOO	88 (+6677)
APOOL	25 (-268698)
APOPT1	200 (+19546)
APP	14 (-278609), 14 (-270653), 99 (-219701), 47 (-29038), 61 (+49595), 58 (+189805), 20 (+240308), 13 (+320372)
APPBP2	22 (-3736)
APPL2	76 (-876657), 35 (-852372), 205 (-734888), 18 (-725950), 36 (-717727), 25 (-703434), 49 (-684227), 24 (-354622), 28 (-79833), 31 (-36986), 49 (-17946)
APRT	61 (-20034), 43 (-5290)
APTX	19 (+71858)
AQP10	52 (-11)
AQP11	57 (-79262), 18 (-28697)
AQP2	38 (-12936)
AQP3	32 (-16723), 146 (+29266)
AQP4	86 (+73864), 46 (+290461)
AQP6	57 (-1527)
AQP7	146 (-15826)
AQP9	18 (+96491), 71 (+120918), 68 (+264248)
ARAP1	58 (-28279), 107 (+30369)
ARAP2	63 (-34504), 48 (+724267)
ARAP3	73 (-34015), 59 (+10849)
AREG	52 (-34630), 161 (-31577), 20 (+26316)
AREGB	20 (-143462), 28 (+77410), 13 (+98964), 30 (+208932)
AREL1	21 (+13931)
ARF1	141 (-69678)
ARF6	14 (+14292), 105 (+57999), 53 (+132847), 37 (+142176), 85 (+168116), 60 (+189094)
ARFGAP3	38 (-81721), 57 (-61273), 32 (+88824), 128 (+107819)
ARFGEF1	53 (-178933), 90 (-37437)
ARFGEF2	14 (+78771)
ARFIP1	95 (+243787)
ARG2	23 (+44057)
ARGLU1	18 (-41133)
ARHGAP1	144 (+13250), 18 (+68717)
ARHGAP10	14 (+61740), 102 (+89083), 36 (+90365), 17 (+97596)
ARHGAP11B	8 (+105693)
ARHGAP15	37 (+269599), 27 (+599361), 19 (+880978), 88 (+973257)
ARHGAP18	11 (+86921), 27 (+188081), 24 (+202637), 62 (+356982), 15 (+430655)
ARHGAP19-SLIT1	16 (+48600)
ARHGAP20	17 (+186710)
ARHGAP21	66 (-97144), 30 (-32815), 46 (+239806), 51 (+257963), 125 (+340396), 139 (+467478)
ARHGAP22	24 (+15335), 66 (+133369), 33 (+187411)
ARHGAP23	113 (+21040), 30 (+122403)
ARHGAP24	25 (+276979), 11 (+758741), 15 (+811819), 35 (+844489)
ARHGAP25	23 (+35308), 39 (+65020), 118 (+73280)
ARHGAP26	73 (-49403), 58 (+291408), 31 (+304480), 12 (+316940), 71 (+372842), 126 (+430573), 37 (+436255), 38 (+465255)
ARHGAP27	18 (+43255), 62 (+53695), 39 (+141107)
ARHGAP28	36 (-357379), 33 (+159763)
ARHGAP30	264 (-4970)
ARHGAP35	12 (-43281), 37 (+8625)
ARHGAP42	41 (-358554), 23 (-174960), 18 (-150463), 13 (+93068)
ARHGAP5	61 (-211595), 16 (-130051), 29 (+8908), 20 (+172731)
ARHGDIB	67 (-78)
ARHGEF10	24 (+5953)
ARHGEF10L	106 (-79222), 62 (+42385)
ARHGEF12	26 (+46835), 9 (+53363), 16 (+123197)
ARHGEF16	53 (-49024), 48 (+11070), 106 (+19228), 72 (+99311)
ARHGEF17	63 (-24749)
ARHGEF19	176 (+27836), 81 (+38782)
ARHGEF26	30 (-899088), 40 (-834934), 17 (-827549), 11 (-720190), 66 (-506194)
ARHGEF28	55 (+160326), 12 (+200813), 53 (+331428), 34 (+391164), 18 (+402273), 37 (+408829), 19 (+606297), 17 (+614817), 15 (+694566), 23 (+998574)
ARHGEF3	35 (+241595), 43 (+295287)
ARHGEF37	38 (+37579), 48 (+52519)
ARHGEF38	21 (+78843)
ARHGEF4	80 (-39171), 63 (-34359), 105 (-4466), 74 (-1227), 45 (+100787)
ARHGEF5	58 (+52509)
ARHGEF7	30 (-162777)
ARID1B	22 (-328575), 11 (-189964), 20 (+247038), 28 (+258456), 108 (+519650)
ARID2	29 (-84880), 37 (+38701)
ARID3B	10 (-5283), 53 (+1495), 64 (+5050), 45 (+39966)
ARID4A	11 (+17447)
ARID5A	99 (-1743)
ARID5B	23 (-146542), 68 (+1878), 18 (+118321), 16 (+124368), 51 (+127070)
ARIH2OS	22 (-53605)
ARL11	18 (+53756)
ARL14	22 (-63090), 14 (+48360)
ARL14EP	12 (+37837)
ARL15	21 (-94195), 15 (-79549), 13 (+401575), 13 (+527628)
ARL2BP	70 (-31403), 34 (+18365), 100 (+31696)
ARL3	35 (+40151)
ARL4A	16 (+44223), 28 (+118317), 43 (+126873), 62 (+164023), 33 (+178468), 17 (+195107), 17 (+207128), 22 (+254400), 12 (+277690), 17 (+412015), 35 (+916544)
ARL4C	30 (-193753), 33 (-189625), 18 (-179456), 128 (+50201), 19 (+59056), 27 (+161157), 44 (+190412), 68 (+235044), 37 (+238763), 10 (+246938), 41 (+293677), 85 (+363810)
ARL4D	21 (-13659), 97 (+20082), 16 (+45426), 29 (+50757), 88 (+70189)
ARL5A	64 (-116851)
ARL5B	11 (+7652)
ARL6	42 (-803375), 12 (-79928), 26 (+108124)
ARL6IP6	26 (-295759), 18 (-285536), 24 (-277319)
ARL8B	230 (-127104), 120 (-117336), 86 (-49597), 20 (-30045), 28 (+15026)
ARL9	150 (+108061), 48 (+132015), 27 (+151970)
ARMC1	21 (+764566)
ARMC10	26 (-88942), 35 (+18725)
ARNT2	27 (-235661), 52 (-201435), 41 (-192169), 19 (+81324), 118 (+176194), 24 (+181979), 49 (+204651), 15 (+232555), 43 (+258575)
ARNTL	97 (-506563), 19 (-288640), 17 (-186246), 35 (-136631), 90 (-117090), 107 (-16915), 16 (-8758), 23 (+33969)
ARPC1A	12 (-96506), 172 (-71352)
ARPC2	52 (+1904)
ARPC5L	25 (+1520), 36 (+38014)
ARPP19	16 (-203705), 22 (-98540), 15 (-63849), 33 (+10935)
ARRDC2	31 (+76789)
ARRDC3	42 (+76133), 24 (+245561), 15 (+388443), 14 (+527571)
ARRDC4	20 (-199273), 33 (+163436), 20 (+183812), 48 (+205278), 43 (+361409), 60 (+599826), 10 (+654155)
ARSA	16 (+5939)
ARSF	36 (+230340)
ARSI	96 (-15928)
ARSJ	17 (-370281), 23 (-285502), 17 (-125255), 28 (-78196)
ART3	24 (+16440)
ART5	18 (+26016)
ARTN	78 (-221168), 42 (-166203), 96 (-18487), 38 (-3490), 76 (+4215)
ARV1	74 (+38207)
ARVCF	114 (+32244)
AS3MT	11 (-19425)
ASAH2	73 (-373545), 19 (-356938), 17 (-255477), 35 (-76996)
ASAP1	29 (-502709), 16 (-387351), 89 (-37868), 56 (+75611), 139 (+92471), 11 (+164607), 16 (+331496), 51 (+339919), 48 (+406655), 54 (+416693)
ASAP2	14 (-124405), 47 (-47796), 13 (+11766), 40 (+43015), 29 (+81040), 18 (+93611)
ASB1	20 (-36390), 18 (+203463), 124 (+293704)
ASB11	24 (-12707)
ASB13	17 (-25322), 44 (+48365), 24 (+55669), 49 (+70313), 108 (+93869), 32 (+114639), 20 (+127488)
ASB16	85 (-32312), 110 (-17647)
ASB2	50 (-24482), 81 (+16725), 162 (+39027)
ASB7	20 (-36849)
ASCC2	26 (+21183)
ASCL1	153 (+535746), 46 (+566268), 89 (+603112), 23 (+622512)
ASCL2	208 (+14002), 114 (+68325), 94 (+91717)
ASCL3	20 (+13474)
ASGR2	29 (+26268)
ASH2L	11 (-27209), 13 (-7962), 121 (+43840)
ASIC2	16 (+8745), 43 (+128842), 9 (+194568)
ASPH	21 (+21914), 95 (+57279)
ASPHD2	61 (+31142)
ASPN	24 (+37715)
ASRGL1	43 (+73661)
ASS1	119 (-17785), 34 (+87697), 46 (+116313)
ASTE1	77 (+51347)
ASTN2	55 (+317062), 29 (+481627), 16 (+486034), 140 (+558651), 30 (+577877)
ASXL1	18 (+152999), 19 (+242404), 57 (+280672)
ASXL2	108 (+158752)
ASXL3	24 (-20722), 32 (-17747), 69 (+233731)
ATAD1	20 (-25112)
ATAD2B	13 (+100116), 17 (+120745), 28 (+420936), 66 (+433992), 90 (+525544)
ATE1	49 (+146769), 59 (+232945), 18 (+269200), 28 (+299956), 24 (+302981), 33 (+316883)
ATF1	26 (-148335), 123 (-121347)
ATF2	15 (+41391)
ATF3	44 (-105695), 42 (-12151)
ATF7	35 (-17980)
ATF7IP	31 (-91879), 34 (-48174), 17 (+28860), 25 (+149503)
ATF7IP2	80 (-77347), 21 (-16849)
ATG10	53 (-185211), 20 (-116242), 26 (+59965), 21 (+194026), 111 (+212047)
ATG13	18 (+14282), 144 (+69749)
ATG14	30 (-18393), 19 (+62853), 15 (+137489), 14 (+198961)
ATG16L1	51 (-38345)
ATG16L2	73 (+17541), 16 (+24540)
ATG4A	27 (+31349), 15 (+139589), 44 (+170354), 19 (+178765), 47 (+221498), 27 (+308338)
ATG4C	14 (-67626)
ATG4D	122 (-8059), 109 (+11236)
ATG5	116 (-171218), 15 (+191207), 34 (+227110)
ATG7	30 (-17436), 48 (-63), 171 (+257621), 44 (+288966)
ATIC	55 (-122207)
ATL1	27 (+40402)
ATL2	30 (-70192), 19 (-40735), 24 (-21677), 14 (-4361), 22 (+202345), 21 (+267265)
ATN1	28 (-4628)
ATOH1	28 (-51897)
ATOH7	24 (+7113)
ATOX1	12 (-46471)
ATP10B	11 (+14315), 15 (+304153), 13 (+309632)
ATP10D	36 (+46596), 22 (+113169), 15 (+189115)
ATP11B	44 (-906688), 22 (-877574), 49 (-819127), 37 (-740933), 9 (-729533), 78 (-610762), 18 (-580793), 40 (-428235), 13 (-404194), 27 (-163773), 21 (-148669), 51 (+132214)
ATP12A	16 (+8444)
ATP13A4	17 (-30572)
ATP1A1	72 (-340381), 86 (-241807), 40 (-93961), 38 (-83409), 35 (-33087), 50 (+36001), 63 (+127891), 34 (+180038), 51 (+182976)
ATP1A2	70 (+1229)
ATP1A4	70 (-34568)
ATP1B1	44 (-113712), 25 (-10342), 146 (+10408)
ATP1B3	72 (-45886), 22 (+26964), 47 (+61114), 17 (+63864)
ATP1B4	23 (+95715)
ATP2A2	148 (-33891), 21 (+22637), 20 (+59295), 59 (+63751), 120 (+89293)
ATP2A3	38 (-22517)
ATP2B1	41 (-525789), 36 (-125250), 13 (-60624)
ATP2B2	14 (-298887), 24 (-274858), 64 (+39198), 21 (+147850)
ATP2B4	21 (-91799), 114 (-768), 106 (+24032), 27 (+80005), 86 (+124768)
ATP2C1	26 (-4214), 77 (+124849)
ATP2C2	20 (-11026), 163 (+132891)
ATP5G1	20 (+8681)
ATP5G2	20 (-20761), 35 (+31938)
ATP5G3	11 (-671246)
ATP5I	103 (-3720)
ATP5J	61 (-386033), 58 (-245823), 20 (-195320), 13 (-115256)
ATP5O	100 (-120047), 55 (-60266), 22 (-55651), 29 (-30135)
ATP5SL	20 (-89268)
ATP6AP1L	15 (+527294)
ATP6AP2	34 (-131343), 19 (-108789), 26 (-49645)
ATP6V0A1	48 (-30285), 56 (+71154)
ATP6V0A2	18 (-21685)
ATP6V0D1	23 (+3136), 14 (+12343)
ATP6V1B2	61 (+73829), 35 (+98643)
ATP6V1C1	62 (+99394)
ATP6V1C2	12 (+52593)
ATP6V1D	17 (-49421)
ATP6V1E1	22 (-4555)
ATP6V1G3	11 (+97357), 13 (+236281), 25 (+307588), 45 (+370995)
ATP6V1H	53 (+5534), 140 (+313751), 41 (+333233)
ATP8A2	30 (-54121), 28 (+361338), 31 (+465091), 23 (+529751)
ATP8B1	22 (-177690), 38 (-144166), 36 (-139212)
ATP8B2	116 (+63592)
ATP8B3	39 (+38853)
ATP8B4	13 (+255126)
ATP9A	23 (+81414)
ATP9B	97 (-6392), 35 (+24736)
ATPIF1	119 (+5851)
ATRN	21 (-143194), 25 (-65598), 36 (-50478), 32 (+23333), 42 (+73333)
ATRNL1	46 (+762968)
ATXN1	30 (-298537), 47 (-160159), 27 (-17256), 44 (+22041), 43 (+39265), 35 (+55323), 23 (+109316), 16 (+393702), 67 (+424830), 66 (+509629), 61 (+516165)
ATXN10	32 (-139787), 180 (-133876), 29 (-45355), 21 (+32165), 42 (+161606)
ATXN1L	9 (-9191)
ATXN3	35 (+2988)
ATXN3L	31 (-123921), 24 (-107846), 26 (-37671), 13 (-10207), 36 (+26501), 41 (+141167)
ATXN7	42 (+89904), 25 (+124609)
AUH	64 (+183757), 96 (+362006), 23 (+376008), 149 (+391114), 190 (+419134), 140 (+440608)
AURKB	19 (-4449)
AUTS2	18 (-30863), 60 (+123722), 36 (+163638), 58 (+686724), 52 (+721854), 18 (+848171), 44 (+999817)
AVEN	75 (-26981)
AVL9	27 (+121332)
AVPI1	60 (-14585), 40 (-3016), 60 (+35568)
AVPR1B	61 (+41182)
AXIN1	81 (-1732), 141 (+46530)
AXIN2	22 (-324103)
AXL	242 (-549)
AZIN1	29 (+55488), 60 (+143004)
B3GALNT2	20 (-109306)
B3GALT1	14 (-748621), 22 (+215442), 120 (+278943), 39 (+392680), 25 (+425910)
B3GALT2	14 (-133839)
B3GALT6	31 (+6142)
B3GALTL	25 (+110948)
B3GAT1	33 (+36507)
B3GNT2	14 (-52134), 25 (+197256), 29 (+245896), 77 (+262200)
B3GNT5	89 (-32173), 46 (+12973), 24 (+49150)
B3GNT7	48 (-107619)
B3GNT9	55 (+3487)
B3GNTL1	67 (+176169)
B4GALNT2	33 (-22273)
B4GALNT3	35 (+137988), 60 (+154513), 73 (+177659)
B4GALNT4	20 (-18854)
B4GALT1	40 (+30520)
B4GALT4	43 (+33735)
B4GALT5	16 (-56396)
B4GALT6	18 (-28878), 17 (+65291)
B9D2	22 (-3797)
BAALC	62 (-20253), 14 (+46204), 54 (+134724)
BAAT	23 (+75489)
BACE2	70 (-280611)
BACH1	79 (-153129), 52 (-37295), 20 (+650), 23 (+104706), 36 (+615093)
BACH2	21 (-72421), 13 (+45403), 60 (+120609), 34 (+198393), 52 (+345382), 23 (+349433)
BAG2	17 (-12975)
BAG3	13 (-32517), 84 (+29456)
BAHD1	47 (+15230)
BAI2	68 (+10282), 37 (+45357)
BAIAP2	29 (+47236), 124 (+52238)
BAIAP2L2	110 (-13761)
BAK1	86 (+23182)
BAMBI	15 (+294097)
BANF2	27 (+200), 123 (+156638), 32 (+164161), 20 (+179476), 22 (+191188)
BANK1	32 (-433556), 45 (-140485), 63 (-96695), 11 (+274658)
BANP	29 (+312781), 125 (+328383)
BAP1	179 (+3823), 19 (+90196)
BARD1	22 (-242937), 15 (+263655)
BARHL1	114 (+48813)
BARHL2	69 (+136817), 49 (+554795)
BARX2	44 (+250135), 40 (+266144)
BASP1	14 (-21270), 30 (+11465), 36 (+31789), 52 (+88839), 15 (+188583), 30 (+588006), 30 (+680374), 39 (+711159), 11 (+833859)
BATF2	15 (+26169)
BAX	33 (+329)
BAZ1A	18 (+2608), 109 (+32287)
BAZ2B	16 (+241252)
BBC3	53 (+154), 99 (+1352), 32 (+79281)
BBOX1	87 (-674), 13 (+40296), 19 (+44345), 12 (+47588), 18 (+66823), 63 (+133275), 24 (+168760), 89 (+187483), 57 (+322284), 25 (+372511)
BBS10	13 (-196360), 23 (-64857), 25 (-43210), 15 (+88513), 14 (+194706)
BBS12	20 (+44424), 11 (+50908), 28 (+65666)
BBS2	29 (-26905)
BBS5	18 (-85959)
BBS9	34 (+158503), 15 (+373755), 35 (+614188), 21 (+669583), 43 (+678581)
BBX	30 (-933508), 16 (-311191), 11 (-257992), 14 (-130029), 33 (+166606), 16 (+176929), 115 (+483520)
BCAP31	25 (+537)
BCAR1	22 (-116737), 33 (-112227), 82 (-39433), 35 (-16884)
BCAR3	13 (-24389), 18 (+148288), 91 (+249136), 74 (+253893)
BCAS1	98 (-53204), 80 (-35435), 53 (+202744), 13 (+276627), 44 (+312790)
BCAS2	28 (-37158), 28 (-29263)
BCAS4	52 (+44412), 193 (+49862)
BCAT1	18 (+147982)
BCCIP	66 (+43037)
BCDIN3D	19 (+92603)
BCHE	11 (-614791), 140 (-607089), 34 (-272790), 42 (-18328)
BCKDHB	38 (+348182), 20 (+402414)
BCL10	48 (-12667), 33 (+205), 10 (+45016), 18 (+51842)
BCL11A	67 (-164423), 27 (-47830), 55 (-32772), 36 (+48058), 75 (+53365), 29 (+73657), 72 (+198608), 36 (+247029), 34 (+339564), 15 (+656743), 24 (+672001), 29 (+766140)
BCL11B	23 (-189709), 27 (-56689), 65 (+235202), 52 (+367704), 49 (+772762), 44 (+776468)
BCL2	98 (-26116), 87 (+377404)
BCL2L1	65 (+11957), 16 (+23502)
BCL2L10	36 (+6667), 59 (+18938), 78 (+35554), 58 (+43030), 17 (+81028), 16 (+86572)
BCL2L11	26 (+34910), 53 (+115327), 164 (+519758)
BCL2L14	43 (-324718), 97 (-269095), 26 (-240143), 44 (-24329), 44 (-23599)
BCL3	15 (+22411)
BCL6	20 (-240929), 11 (-175881), 52 (-84720), 17 (-28801)
BCL7A	41 (-79985), 41 (-69287), 26 (-27147), 39 (-17846), 92 (+10843)
BCL7C	14 (+70848)
BCL9L	68 (+375)
BCLAF1	107 (-231074)
BCOR	26 (-433859), 19 (-374715), 34 (-352161), 13 (+199723), 32 (+205428), 24 (+220955), 17 (+352656), 32 (+617354)
BCR	39 (-32323), 11 (+321279)
BDH1	25 (-43617), 96 (+161339), 114 (+175090), 38 (+179762), 19 (+249598)
BDKRB1	33 (-39683), 43 (+15666)
BDKRB2	60 (-126240), 33 (+11343)
BDNF	96 (+26841), 9 (+83106), 11 (+176732)
BDP1	10 (+15805)
BEGAIN	97 (-125342), 23 (-18794), 10 (+114596), 51 (+169834)
BEND5	25 (-99549), 38 (-92690), 24 (+194307), 13 (+208195), 68 (+221380)
BET1	14 (-331464), 14 (-296800), 41 (-62978)
BFAR	28 (+18080)
BGLAP	50 (-25343)
BHLHE40	26 (-396921), 20 (-200870), 16 (-192320), 230 (+16000), 120 (+25768), 86 (+93507), 20 (+113059)
BHLHE41	17 (-60989)
BHMT	16 (+34714)
BICC1	28 (-73943), 36 (+343563), 52 (+569378)
BICD1	34 (+141854), 10 (+333097)
BICD2	34 (-35657), 116 (+41511), 135 (+48811), 39 (+83897)
BID	75 (-247763), 36 (-172828), 106 (-110286), 37 (-98715), 37 (-84387), 113 (-30026)
BIN1	29 (+16454), 27 (+92592)
BIN2	24 (-18398), 16 (+42459)
BIN3	104 (+34753)
BIRC2	15 (+72188)
BIRC3	47 (-93486), 116 (-61035), 32 (-47445)
BLCAP	109 (+1521)
BLID	15 (-516219), 48 (-465208), 11 (-407785), 63 (-375454), 20 (-305687), 18 (-60630), 16 (-24462), 12 (-7769), 14 (+18370), 28 (+70704), 26 (+575433), 14 (+621278), 42 (+649453)
BLMH	60 (+683)
BLNK	23 (-9520)
BLOC1S2	64 (+542)
BLOC1S4	36 (+47567)
BLOC1S5	24 (+72611)
BLOC1S5-TXNDC5	18 (+27663)
BLVRA	33 (+41103)
BMI1	15 (-4138)
BMP1	58 (+7127), 27 (+63047), 44 (+74379)
BMP10	49 (-65105), 118 (+63402), 39 (+71662), 23 (+101374)
BMP2	46 (-455237), 60 (-176273), 37 (-112628), 36 (-106964), 46 (+62131), 14 (+158277), 66 (+579915)
BMP2K	9 (-137626), 23 (+23951)
BMP3	16 (-133293), 12 (+85839)
BMP4	76 (-355547), 9 (-153102), 15 (-37269), 14 (+304544), 69 (+446694), 14 (+465052), 25 (+543846), 27 (+566568)
BMP5	23 (-369420), 81 (-344725), 13 (+48455)
BMP6	17 (-85573), 18 (+155434)
BMP7	60 (-9464), 32 (+3232), 72 (+87191), 61 (+174168), 45 (+223316), 76 (+265673), 58 (+439209), 145 (+457710), 19 (+506758), 37 (+549583), 75 (+575840)
BMP8A	25 (-378319), 120 (-307709), 18 (-299062), 52 (-215491)
BMP8B	22 (-61924), 18 (-40037)
BMPER	34 (-616876), 15 (-401624), 35 (-161191), 21 (-105796), 43 (-96798), 20 (+228906), 66 (+460274)
BMPR2	21 (-32633), 14 (+326387), 17 (+340220), 14 (+431999)
BMS1	34 (+68376), 49 (+243582)
BMX	14 (-12089), 22 (+11094)
BNC1	32 (-37658), 118 (-3962)
BNC2	83 (+46085), 45 (+233246), 97 (+339894), 24 (+411527), 114 (+725946), 24 (+807490)
BNIP1	19 (-50744)
BNIP2	39 (-196502), 10 (-108992)
BNIP3	9 (-33960)
BNIP3L	20 (+68968)
BOC	18 (-67922), 29 (+8606), 66 (+21636), 64 (+51691)
BOD1	15 (-228848), 15 (-96051), 21 (-38754), 24 (-16820), 27 (-7091), 37 (+172497)
BOD1L1	49 (-818410), 24 (-680563), 16 (-361996), 114 (-316612), 13 (-275487), 38 (-205874), 18 (-156624), 38 (-139186), 60 (-78647)
BOLA3	53 (+72139)
BORA	18 (+46290)
BPGM	54 (-85100), 43 (-23393), 26 (+3438), 27 (+95651), 15 (+125227)
BPHL	21 (-29969), 14 (-8733)
BPI	22 (-119928), 42 (-31510)
BPIFB3	12 (+10569)
BPIFB4	12 (-15534)
BPTF	34 (-74045)
BRAT1	19 (+1699), 217 (+32266)
BRCA1	28 (-3720)
BRCA2	47 (-281419), 35 (+117539)
BRCC3	10 (+40899)
BRD1	51 (+64272)
BRD4	22 (-43771), 43 (-30998), 40 (-17582), 96 (+3656)
BRD9	34 (-16440)
BRMS1L	45 (+523), 37 (+32449), 36 (+269966), 24 (+453740)
BROX	30 (+93605)
BRPF1	33 (-30548)
BRPF3	44 (+30850)
BSG	30 (+3729)
BSN	19 (-30512), 21 (+82574)
BSX	31 (+17542)
BTAF1	10 (+155378), 24 (+276990)
BTBD10	23 (+151513)
BTBD11	56 (-81020), 63 (-21533), 57 (+2829), 36 (+42228), 23 (+62055), 40 (+118123), 32 (+129153), 36 (+242577)
BTBD9	10 (+245418), 12 (+524477), 23 (+660255)
BTC	69 (-92016), 30 (+30335), 13 (+140303), 28 (+161857)
BTF3	39 (+21282), 13 (+46544)
BTG1	67 (-195541), 36 (-126573), 31 (-103326), 11 (+7604), 80 (+110851), 11 (+214555), 29 (+326923), 37 (+518497)
BTG2	38 (-30882), 94 (-1838), 57 (+1138)
BTG3	11 (-552351), 45 (-308920), 13 (-277288), 19 (-99245), 43 (-78170), 69 (+4951), 14 (+75365)
BTG4	32 (+1862), 51 (+85555)
BTLA	88 (+120396)
BTN3A3	36 (-1137)
BTNL2	33 (+12855)
BTNL3	47 (+35905)
BTNL9	47 (-15475)
BTRC	19 (-45800), 15 (+40834), 46 (+204302)
BUD13	26 (+701459)
BZW1	19 (+33725)
BZW2	48 (+6948), 11 (+21434)
C10orf105	18 (-1357), 48 (+13992), 19 (+188796), 113 (+386426)
C10orf11	40 (-372110), 71 (-352508), 43 (-317367), 19 (+801026)
C10orf112	11 (-536793)
C10orf129	18 (-21123), 139 (+53782), 44 (+82538)
C10orf137	105 (-631840), 53 (-592287), 31 (-422774), 13 (-266271)
C10orf25	34 (-61179)
C10orf35	28 (+10193), 11 (+73592)
C10orf54	40 (-522)
C10orf99	120 (+5610)
C11orf24	62 (-10342)
C11orf34	12 (-392080), 20 (-365182), 68 (-353969), 11 (-287954), 18 (-217260), 38 (-73653), 27 (-60783), 23 (-25644)
C11orf44	13 (+209911)
C11orf45	153 (-35004), 29 (-3916)
C11orf58	19 (-105389), 18 (+37234), 60 (+49961), 76 (+137921)
C11orf73	20 (+33367), 9 (+70587), 15 (+112030), 21 (+277120), 15 (+364131)
C11orf82	23 (+94705), 27 (+133598), 19 (+150486)
C11orf87	35 (-722929), 20 (-474073), 43 (-179883), 30 (+99718), 50 (+197475), 19 (+247012), 130 (+274380), 16 (+470312), 27 (+600640), 23 (+659635)
C11orf92	59 (-73644)
C12orf44	193 (+82419), 76 (+85714), 137 (+106167)
C12orf49	33 (+171791)
C12orf65	35 (+6246)
C12orf68	15 (+7758)
C14orf132	60 (+39234)
C14orf159	22 (+43841), 53 (+106398)
C14orf2	68 (+52793)
C14orf37	26 (+85916), 55 (+415625), 15 (+495106)
C15orf27	66 (-21114), 40 (+78854), 77 (+91185), 36 (+101049)
C15orf38	117 (-45311)
C15orf60	23 (+79093), 68 (+132970)
C16orf70	55 (+37739)
C16orf80	18 (+8073)
C17orf67	29 (+25203), 98 (+116144)
C17orf77	52 (-32662)
C17orf78	15 (-198626), 68 (-70392), 87 (-14348)
C17orf80	192 (-7593)
C17orf85	57 (-42205)
C17orf89	55 (+681)
C17orf99	70 (+13607)
C18orf25	33 (+64061)
C18orf8	20 (-8270), 21 (+11720), 13 (+43090)
C19orf10	32 (-52447), 110 (-43208), 30 (+45489), 23 (+76704)
C19orf33	75 (-7434), 64 (-3249)
C19orf70	15 (+39504)
C1D	20 (+65585), 56 (+97521), 35 (+598986), 65 (+611334)
C1GALT1	134 (-81976), 14 (+39274), 16 (+122283), 30 (+264175)
C1GALT1C1	14 (-407050)
C1QBP	52 (+6981)
C1QL2	50 (-59663)
C1QTNF3	28 (-486383), 22 (-465862), 16 (-202133)
C1QTNF7	37 (+8973), 19 (+85828)
C1QTNF9	21 (+46734)
C1R	17 (+58354), 68 (+98261)
C1orf115	11 (-110303)
C1orf116	55 (+12303)
C1orf123	53 (+19156)
C1orf134	24 (-5869)
C1orf186	61 (+23489)
C1orf191	133 (+85583), 11 (+91502)
C1orf68	68 (-1076), 48 (+20454)
C1orf86	59 (-15443)
C1orf87	12 (-931098), 16 (-224724)
C1orf95	69 (+109569), 43 (+148347), 22 (+161852)
C21orf33	129 (+21611), 49 (+89850)
C21orf67	50 (-94699), 89 (-72904), 97 (-54797)
C2CD2	48 (+22751)
C2CD3	35 (+35596)
C2CD4A	49 (-317642), 49 (+46153)
C2CD4B	76 (-291969), 38 (-169708), 29 (-142369), 60 (-44681), 49 (+52153)
C2orf40	25 (-274687), 26 (-251167), 16 (-238099), 22 (-224615), 16 (-209395)
C2orf49	18 (+36548), 22 (+59192)
C2orf71	42 (-251557), 60 (+146245)
C2orf81	105 (-7922)
C3AR1	21 (+28230)
C3orf17	18 (-123721), 21 (-1839)
C3orf18	66 (+27697)
C3orf20	29 (-194577), 23 (-186254)
C3orf38	15 (+624222), 35 (+730336), 20 (+847665)
C3orf52	47 (-11117)
C3orf58	20 (-88430), 25 (-60803), 66 (+156140), 10 (+892999)
C4BPA	151 (+136602)
C4BPB	11 (-15130)
C4orf27	21 (-91766), 14 (+135634)
C4orf32	30 (-142963), 21 (+22602)
C4orf6	46 (-159318), 19 (-20463)
C5	27 (+105632), 62 (+114599)
C5orf15	54 (+123697), 39 (+315695)
C5orf20	22 (-58782), 26 (-46330)
C5orf28	43 (+53875)
C5orf30	13 (+185839), 17 (+264927)
C5orf38	74 (+5982), 54 (+28318), 39 (+258545), 26 (+559092), 27 (+704187)
C5orf46	33 (-50478)
C5orf50	23 (-38677), 16 (-1170), 13 (+39382)
C5orf63	11 (-38956), 33 (-6829)
C5orf64	16 (-33120), 33 (-19495), 54 (+167443), 71 (+171925), 20 (+279666), 23 (+316307), 88 (+462620), 21 (+530105), 13 (+643806)
C6orf10	33 (-22394)
C6orf106	16 (-20774), 39 (+1495)
C6orf120	13 (-432173), 91 (-412225), 40 (-405861), 14 (-377226), 23 (-357818)
C6orf203	61 (-100920), 17 (+53891), 26 (+200763), 36 (+213800)
C6orf57	11 (-254591), 81 (-169372)
C6orf62	13 (-42903)
C6orf70	32 (+107519), 98 (+111406), 63 (+190131), 129 (+382992), 95 (+384300)
C6orf89	74 (+26799)
C7orf10	40 (+207134), 14 (+540908), 39 (+576891), 63 (+582497), 30 (+680703), 107 (+708890), 29 (+725128), 20 (+982623)
C7orf34	77 (+4536)
C7orf49	101 (-43219), 19 (-33516), 46 (-22510)
C7orf55	39 (-32517)
C7orf55-LUC7L2	29 (+79224), 71 (+82242)
C7orf60	17 (-74118)
C7orf66	21 (-377382)
C7orf69	67 (-237070), 47 (-160122), 39 (+6382)
C7orf73	17 (+21262), 43 (+44452)
C8A	36 (-35566)
C8B	45 (-311867), 31 (-283713), 12 (-8537)
C8orf17	16 (-36298), 18 (+49329)
C8orf22	19 (-142773), 19 (+38267)
C8orf37	161 (-504118), 34 (+43460), 73 (+68077)
C8orf49	21 (-35570)
C8orf74	79 (+26119), 116 (+38622)
C9orf123	39 (-828397), 61 (+365905)
C9orf135	20 (+155678)
C9orf156	21 (+19136), 23 (+45067), 28 (+45696)
C9orf16	23 (+3990)
C9orf3	33 (+46025), 18 (+193455), 24 (+258826), 38 (+261707), 108 (+342482), 44 (+438042)
C9orf47	39 (-331635), 20 (-297901), 31 (-6292)
C9orf57	27 (+123287)
C9orf69	78 (-80030), 223 (+9050), 186 (+10274), 26 (+56679)
C9orf72	8 (-756074), 44 (-58934), 14 (-46941)
C9orf9	29 (+15663), 46 (+44811)
C9orf91	24 (+8044), 39 (+49493), 10 (+66414), 41 (+110448), 12 (+121777), 32 (+176771), 37 (+187838)
CA10	11 (-74635), 25 (+544575)
CA11	12 (-2988)
CA12	188 (-3873), 46 (+2587), 21 (+50394)
CA2	16 (-10677), 25 (+108011), 53 (+171371)
CA3	16 (+14348)
CA4	24 (-112719), 36 (-67377)
CA5A	59 (+11604)
CA6	14 (-34174)
CA8	23 (+996812)
CAB39	9 (+60728), 22 (+72190), 55 (+81318)
CABLES1	22 (+141817)
CABP5	55 (-9943)
CABP7	39 (-96780), 74 (+25033)
CABYR	40 (-421793), 24 (-311007), 36 (-255311), 21 (-111544), 10 (-74128), 11 (+74181)
CACHD1	111 (-207402), 70 (-126976)
CACNA1B	114 (-169019), 14 (-157272), 56 (-63483)
CACNA1C	21 (+42569), 11 (+336753)
CACNA1D	18 (+958)
CACNA1E	41 (-438981), 25 (-384044), 150 (-348619), 69 (-324145), 87 (-139478), 11 (+38274), 33 (+57940), 70 (+284688)
CACNA1G	39 (+23462), 54 (+48506)
CACNA1I	43 (-3282)
CACNA2D2	66 (-36631), 62 (+112514)
CACNA2D3	24 (-52577)
CACNA2D4	23 (-31343)
CACNB2	38 (+487154)
CACNB4	27 (-72920), 64 (+153740)
CACNG1	21 (+167444)
CACNG3	13 (-258687)
CACNG4	25 (-59494)
CACNG5	22 (-417605), 27 (-361784), 40 (-179093), 25 (+70297)
CACUL1	12 (-95171), 18 (-90742)
CACYBP	26 (-180580)
CAD	37 (+3963)
CADM1	26 (-567112), 83 (-237276), 16 (-118748), 50 (+341275), 29 (+517025)
CADM2	13 (-561842)
CADM3	24 (-80231), 10 (-8497)
CADM4	44 (+5569)
CADPS	31 (+156679)
CALB1	32 (-480847), 13 (-73022), 9 (-46000)
CALB2	33 (-20924)
CALCOCO1	58 (-135738), 42 (-115546), 49 (-89433), 20 (+30354)
CALCR	15 (-285819), 16 (+15832)
CALCRL	53 (-22397)
CALD1	26 (-129380), 27 (-37167), 15 (-7591), 26 (+39603), 41 (+66013)
CALM1	20 (-51609), 68 (+47279), 24 (+61692), 45 (+172781), 53 (+284970), 91 (+401174), 43 (+474174), 11 (+486879)
CALM2	29 (-100805), 25 (+173408), 32 (+205539)
CALML3	20 (+14129), 32 (+26978), 108 (+47748), 49 (+71304), 24 (+85948), 44 (+93252)
CALML5	27 (+31536)
CAMK1D	27 (-27649), 25 (+237351), 10 (+281879), 31 (+376210), 43 (+500260), 23 (+578608), 10 (+585455), 30 (+601331)
CAMK1G	49 (-775844), 22 (-544784), 74 (-531971), 43 (-354052), 61 (-218739), 115 (-212939), 31 (-199557), 25 (-194338), 64 (-172034), 180 (-167509), 61 (-152576), 41 (-98347), 13 (-15792), 15 (+60198)
CAMK2B	44 (-52585), 131 (+17344)
CAMK2D	8 (+229326), 37 (+292805)
CAMK2G	168 (-14395)
CAMK2N1	21 (+123825)
CAMK4	8 (+42608), 28 (+270715)
CAMKK1	57 (+4588)
CAMKK2	23 (-35580)
CAMKMT	24 (+208355)
CAMP	40 (-314)
CAMSAP1	120 (-44910), 26 (+4160), 26 (+15797)
CAMSAP2	31 (-55469), 14 (+70371)
CAMTA1	17 (-22928), 23 (+133379), 36 (+549571), 15 (+960661)
CAND1	10 (-439133), 26 (-352899), 21 (-177375), 82 (+108433), 53 (+125534), 32 (+144526), 15 (+189118), 83 (+264877)
CAP1	41 (-79377), 74 (-70222), 50 (-69613), 18 (-63196), 11 (-35073)
CAP2	29 (-3591)
CAPG	61 (-94644)
CAPN1	81 (+870), 71 (+43353)
CAPN11	96 (+43253)
CAPN12	179 (+45257)
CAPN13	44 (-205142)
CAPN14	44 (-10196)
CAPN2	31 (-4106)
CAPN3	10 (+4581), 19 (+85283)
CAPN8	60 (+250423), 54 (+258198)
CAPNS1	57 (+10628)
CAPNS2	30 (+1693)
CAPRIN1	21 (-21074)
CAPS	39 (-4062)
CAPZA1	93 (-101820)
CAPZA2	43 (-182854), 32 (-160147)
CAPZA3	36 (+359000)
CAPZB	13 (+34421), 108 (+124153)
CARD10	33 (-22536), 84 (-6821), 37 (+1349)
CARD11	54 (+86861)
CARD14	73 (+22110)
CARF	15 (+90292)
CARHSP1	81 (+4101)
CARM1	27 (+16253)
CARS	55 (+56754)
CARTPT	15 (+131861), 51 (+154355), 29 (+188136), 10 (+315494)
CASC1	74 (+59379), 32 (+140817)
CASD1	20 (+134548)
CASK	32 (-997912)
CASKIN1	82 (+33067)
CASP1	24 (-64)
CASP10	71 (-64012)
CASP12	15 (+127200)
CASP14	31 (-10882)
CASQ2	47 (-70578), 17 (-23262), 67 (-3173), 38 (+53935), 158 (+113333)
CASR	53 (-102579), 37 (+126227)
CAST	63 (-32391)
CASZ1	29 (-123783), 95 (-103344), 38 (-94274), 25 (-28381), 84 (-22215), 73 (+160423), 84 (+300510)
CAT	27 (-42567)
CATSPER3	10 (-43315)
CATSPERB	11 (+76833)
CATSPERG	39 (-13821)
CAV1	34 (-24016), 19 (+70415), 26 (+128631), 16 (+129059)
CAV2	34 (-239313), 26 (-214745), 40 (-183826), 34 (+1379)
CAV3	16 (-17894), 47 (+6445)
CBFA2T2	31 (+7659), 9 (+31319)
CBFA2T3	46 (+69263), 196 (+97534)
CBLB	30 (-720428), 14 (-75824), 16 (+466399)
CBLC	15 (-6911)
CBLL1	15 (-30573)
CBLN1	41 (-421206), 57 (+164796), 24 (+258543), 39 (+309836)
CBLN2	15 (-181877)
CBLN4	34 (-218096), 26 (+52020), 25 (+763589)
CBR1	13 (+5309), 83 (+10631), 48 (+20168)
CBR3	13 (-59662), 83 (-54340), 48 (-44803)
CBR4	10 (-233780), 27 (+166456), 62 (+193480), 23 (+198805), 66 (+206305), 47 (+409272), 46 (+417395)
CBS	18 (+22731)
CBWD2	61 (-132311), 24 (-127449), 28 (-107437)
CBX2	48 (-17784)
CBX3	13 (+83960)
CBX4	15 (-130584)
CBX5	18 (+38799), 95 (+72420)
CBX7	24 (-68460)
CBY1	45 (-10950)
CC2D1A	25 (+26110)
CC2D1B	34 (-2949), 21 (+156517)
CC2D2A	37 (-120956), 19 (-44101), 35 (+55337), 10 (+142451)
CCAR1	12 (+268)
CCBE1	27 (-3078), 62 (+92334)
CCDC105	31 (+27757)
CCDC106	109 (-4621)
CCDC109B	47 (-119026)
CCDC11	14 (-11601)
CCDC111	30 (+21696), 26 (+46105)
CCDC113	109 (+30496)
CCDC12	26 (-153555), 65 (+1039)
CCDC124	26 (-32209), 37 (-25538)
CCDC14	62 (+8420)
CCDC141	14 (-210319), 19 (-87311), 20 (-56599)
CCDC167	29 (-157907), 38 (-76522), 31 (-48085)
CCDC180	63 (-148932), 22 (-70111)
CCDC19	23 (-10378)
CCDC3	17 (-86376), 30 (+50885), 10 (+66761), 23 (+73608), 43 (+151956), 31 (+276006), 10 (+370337), 25 (+414865)
CCDC33	42 (+27428)
CCDC41	19 (-161912), 81 (+257319)
CCDC50	17 (-8577)
CCDC53	59 (+125695)
CCDC58	12 (+21337)
CCDC59	61 (-103311)
CCDC6	24 (-216755), 15 (-89474), 37 (-59014)
CCDC62	30 (+16604), 10 (+34639)
CCDC64	79 (+52597), 26 (+65512)
CCDC66	43 (+226848), 35 (+280540)
CCDC70	18 (-35196)
CCDC79	14 (-9042)
CCDC8	87 (-48185), 134 (-40275), 85 (+39536)
CCDC80	26 (-89855), 32 (-77460)
CCDC85B	45 (+8814)
CCDC85C	58 (-9090)
CCDC88C	41 (+21595), 58 (+47536), 53 (+56252), 52 (+140018), 28 (+152154)
CCDC90B	37 (-375485), 10 (-342381), 14 (-294677)
CCDC91	22 (-201573), 46 (-190653), 8 (-172377), 50 (-157107), 19 (-59562), 35 (+747839), 25 (+844882)
CCK	61 (+8962), 18 (+19956), 97 (+143393)
CCL1	18 (-38142)
CCL11	56 (+14404)
CCL16	32 (+7471)
CCL17	22 (-30313)
CCL20	16 (-53847)
CCL22	35 (-58001)
CCL28	43 (-17570), 15 (+49537), 17 (+57404)
CCL8	56 (-18964)
CCM2	21 (-36070), 52 (+6970)
CCNB3	45 (+573255)
CCND1	198 (-567294), 25 (-513954), 30 (-407119), 25 (-263246), 113 (-241656), 37 (-130337), 28 (-87901)
CCND2	28 (-220986)
CCNDBP1	65 (+34248)
CCNF	17 (-80529)
CCNG1	70 (+303)
CCNG2	45 (+44277), 51 (+72517), 42 (+122172), 58 (+186897)
CCNH	19 (-323064)
CCNJL	12 (+41698), 24 (+79100), 37 (+107240)
CCNK	35 (+2887)
CCNL1	17 (+133927), 35 (+249920), 24 (+348608), 27 (+376027), 67 (+399509), 14 (+430223), 123 (+479033)
CCP110	20 (+1411)
CCR1	25 (+23769), 40 (+44739), 51 (+125386)
CCR4	59 (-37484), 24 (+12515), 21 (+38707), 35 (+42730)
CCR6	9 (-68682)
CCR7	75 (-16993), 139 (+17802), 55 (+27236), 109 (+55122)
CCRN4L	35 (-756290), 9 (-608233), 42 (-120899), 12 (-70136), 79 (-63872), 23 (+152263)
CCSAP	46 (-29428)
CCT4	14 (+9862)
CCZ1B	134 (-273869), 13 (+100193)
CD109	79 (+8321), 18 (+370394), 25 (+379376), 12 (+474184)
CD14	65 (+42637)
CD163	41 (-104519)
CD164	30 (-47930)
CD180	9 (-997052), 11 (-943082), 42 (-836484), 65 (-764405), 24 (-701402), 26 (-684284), 95 (-52067), 24 (+35656), 28 (+101794), 42 (+135111), 124 (+175557), 69 (+185656), 18 (+206816), 30 (+346280), 37 (+346782)
CD1D	23 (-162933), 28 (-150766), 39 (-33588), 62 (-33027)
CD2	38 (-73391), 58 (-60292), 78 (-33817), 16 (-15539), 69 (+54331), 64 (+124842), 69 (+132319)
CD200	88 (+46009)
CD200R1L	26 (+114826), 32 (+127221)
CD226	45 (-91150)
CD247	27 (-26196), 25 (+94234)
CD274	12 (+17051)
CD276	31 (+12856), 61 (+93738)
CD28	93 (-127309), 61 (-49680), 22 (-42279)
CD300C	52 (-6113)
CD300LG	43 (+25287), 48 (+50859)
CD302	47 (+62381)
CD320	36 (+69975), 59 (+83470)
CD33	27 (-61689)
CD34	73 (-327562), 45 (-308235), 40 (-302506), 65 (-298052), 91 (-296772), 48 (-136282), 42 (+87354), 67 (+102911)
CD36	23 (-228996), 60 (-218372), 26 (+113572), 8 (+129457)
CD38	31 (+69686), 25 (+135551)
CD3E	51 (-27927)
CD3EAP	171 (-5865)
CD40	61 (+21746), 55 (+30227), 182 (+51138)
CD44	25 (-98768), 19 (-82509), 29 (-50684), 129 (-23394), 28 (+4728), 83 (+19709), 54 (+137401)
CD46	26 (-44586), 67 (+56434), 42 (+71991)
CD47	115 (+84518), 16 (+391109), 33 (+401432)
CD48	10 (-16423)
CD5	19 (-123332)
CD52	22 (-18959)
CD53	11 (-87320)
CD55	151 (-80837)
CD58	51 (+14196), 34 (+17134), 63 (+69281), 50 (+161171)
CD59	19 (+39086), 15 (+79921)
CD6	19 (+7383)
CD70	14 (-24967), 54 (+13578)
CD74	43 (-21947)
CD82	123 (-853)
CD83	37 (-57694), 38 (+85449), 78 (+156967), 17 (+553871), 53 (+599295), 29 (+645674), 60 (+686451), 11 (+775181), 16 (+786237), 47 (+945100), 41 (+949287)
CD84	14 (+40293)
CD86	53 (+26381)
CD8A	34 (-13661)
CD8B	34 (+39858)
CD9	43 (-17444), 51 (+16404), 57 (+26471), 69 (+72863), 62 (+73523), 50 (+87330), 24 (+88609)
CD93	20 (-107838), 25 (-68884), 95 (-53423), 34 (-30063), 121 (-14272)
CD96	20 (-32578)
CD99L2	9 (-22179), 19 (+48432), 28 (+54487), 92 (+204139)
CDAN1	72 (-95721), 20 (+48586)
CDC25B	64 (+8642)
CDC25C	69 (+25816)
CDC42	64 (-10942), 78 (-9358), 16 (+1951), 114 (+84908)
CDC42BPA	18 (-15321)
CDC42BPB	82 (+70074)
CDC42EP1	84 (-34084), 33 (-18369), 91 (+3501)
CDC42EP3	17 (-244763), 93 (-114895), 57 (+18002), 58 (+42595), 85 (+310540)
CDC42EP4	144 (-312889), 70 (-229743), 43 (-12045), 42 (-3524), 63 (+40919)
CDC42SE1	81 (+11496)
CDC42SE2	13 (-3000), 13 (+18269)
CDC45	11 (-4029), 25 (+31163)
CDC5L	62 (+273919), 52 (+297845)
CDC7	37 (+29031), 25 (+245041)
CDCA2	23 (+105893)
CDCA4	19 (-3912)
CDCA5	26 (+3173)
CDCA7	106 (-230256), 11 (-218569), 61 (-140485), 34 (+1418), 70 (+73368), 22 (+300258), 14 (+312801), 16 (+538383)
CDCA7L	20 (-262939), 51 (+31167), 15 (+365726)
CDCP1	38 (-41622), 33 (-32034), 33 (-8633)
CDCP2	99 (-14181), 30 (+71980)
CDH1	178 (-78589), 130 (-68851), 66 (-29737), 72 (+49619), 59 (+61472)
CDH11	29 (-963633), 16 (-647061), 28 (-613564), 33 (-536173), 11 (+652088)
CDH12	23 (+143651), 14 (+388290)
CDH13	80 (+7187), 15 (+478915)
CDH15	86 (-21473)
CDH18	15 (-103325), 14 (+969685)
CDH2	20 (-979320), 24 (-857144), 30 (+317369), 43 (+338069), 42 (+387831), 31 (+962493)
CDH20	14 (-666391), 14 (-462910), 26 (-439103), 36 (+208267), 46 (+273370), 36 (+528030)
CDH22	182 (+82285), 55 (+103196), 61 (+111677)
CDH26	44 (+14075), 37 (+83527), 23 (+245186), 10 (+917072)
CDH3	178 (+13800), 130 (+23538), 66 (+62652)
CDH4	10 (-376928), 40 (+54827), 33 (+376623), 46 (+431445), 42 (+537190), 63 (+560460)
CDH5	33 (-708259), 28 (-630868), 16 (-597371), 29 (-280799), 36 (-143700), 42 (-109423), 24 (-90713), 38 (-8213)
CDH6	61 (+215279)
CDH8	12 (-210807), 13 (-204096)
CDH9	41 (-203664)
CDHR1	120 (-15310)
CDHR2	53 (-870)
CDHR3	29 (-175973), 75 (+85018), 91 (+101980)
CDHR4	257 (-4102)
CDIP1	62 (-103957), 52 (-82380), 42 (+19152)
CDK1	11 (-290160), 14 (-235495), 14 (-171645), 27 (-30355), 74 (-17520), 32 (-10892), 9 (+116558)
CDK12	9 (-4113), 15 (+141473)
CDK13	45 (-249684), 23 (-202922), 25 (-188375), 15 (-139035), 17 (-12123)
CDK14	26 (-275977)
CDK15	12 (+46498), 52 (+189732)
CDK17	11 (-491719), 32 (-14372), 89 (+171130), 44 (+180665), 28 (+186456)
CDK18	27 (-22696)
CDK19	17 (+191947)
CDK20	31 (-291929)
CDK2AP1	35 (+32978)
CDK5R1	30 (+135218)
CDK5RAP1	19 (-2912)
CDK6	203 (-195286), 20 (-42168), 25 (+27268), 21 (+81648)
CDKAL1	37 (-122298), 28 (+127467), 34 (+301053), 19 (+435310), 58 (+654266)
CDKL4	42 (-175977)
CDKN1A	43 (-70505), 131 (-11463), 128 (-2226), 95 (+4007)
CDKN1C	67 (+82241)
CDKN2A	69 (+141086)
CDKN2AIP	144 (-87355)
CDKN2B	189 (-247825), 41 (-98015), 61 (-28007)
CDKN2D	109 (+13824)
CDKN3	15 (-402875), 9 (-287042), 76 (-84597)
CDNF	69 (+188945), 24 (+267693), 36 (+451748), 42 (+478632)
CDON	16 (+86928), 28 (+94852), 50 (+110166)
CDR2	118 (+59756)
CDRT15L2	10 (+112916), 10 (+336899), 13 (+356293), 47 (+382045)
CDS1	26 (+23859), 13 (+48813), 25 (+369107)
CDX4	54 (-178615)
CDYL	74 (-516857), 64 (-417594), 17 (-317022), 10 (-279946), 41 (-186946), 16 (-176289)
CDYL2	82 (+251935)
CEACAM21	20 (-47889)
CEBPA	40 (-56058), 73 (-48091), 122 (+3908)
CEBPB	43 (-24673), 28 (+143879), 37 (+181386), 81 (+239936), 66 (+248475), 125 (+306123)
CEBPD	29 (-184701), 26 (-84118), 40 (+69661), 29 (+91217), 61 (+274502), 133 (+357434), 23 (+385192)
CEBPE	19 (-51786), 84 (-18076)
CEBPG	73 (-22675), 40 (-14708), 35 (-2249)
CECR1	14 (-36271)
CECR2	14 (-217477), 10 (+49406)
CEL	47 (+6040)
CELA1	24 (+4117)
CELA3A	9 (-1792), 64 (+40070), 78 (+41654)
CELA3B	107 (-19915), 27 (-2074)
CELF1	33 (+46436)
CELF2	35 (-696729), 24 (-257831), 14 (-210647), 29 (-151825), 14 (-106361)
CELF3	111 (+2739)
CELF4	19 (-675935), 32 (+222313), 13 (+420951)
CELSR1	94 (-47332), 96 (-20784), 44 (-10528), 122 (+22370), 72 (+83969), 38 (+93458), 26 (+100090)
CELSR2	111 (-9193), 125 (+13444)
CENPA	22 (+23361)
CENPC	21 (+804349), 20 (+983141)
CENPF	49 (-29023), 39 (+398681)
CENPJ	35 (+71088)
CENPO	19 (-171153)
CENPP	11 (+2093)
CEP104	84 (-302)
CEP112	22 (+306119)
CEP120	18 (-6921), 12 (+252338)
CEP128	17 (+14273)
CEP152	19 (+51103)
CEP19	21 (+45961)
CEP192	30 (+133266)
CEP250	78 (-3873)
CEP290	16 (-3084), 26 (+447716), 17 (+714188), 12 (+765317)
CEP57L1	16 (+22308)
CEP63	37 (-49), 16 (+111670)
CEP68	86 (+12584)
CEP76	15 (-80698), 24 (-38736)
CEP78	27 (-146905), 179 (+52422)
CEP97	15 (-2411)
CERK	57 (+79710), 52 (+82871), 93 (+110763)
CERKL	11 (+70288), 15 (+133132)
CERS3	20 (-20965), 45 (+10535), 23 (+14945), 15 (+48675)
CERS4	59 (+15532), 36 (+29027)
CERS5	41 (-98554), 53 (-53064), 19 (-43137), 40 (-3125)
CERS6	35 (+19607), 68 (+68940), 13 (+89602), 16 (+103222), 39 (+127655), 9 (+152087), 81 (+158459)
CES1	14 (-33220), 46 (+164535)
CES2	46 (+962), 56 (+19124)
CES3	56 (-7653)
CES5A	26 (-112964), 14 (+89653)
CETN3	19 (-53457), 14 (+540202), 15 (+825423)
CFDP1	22 (+50741), 33 (+55251), 82 (+128045), 35 (+150594)
CFL2	18 (-159211), 109 (-129532)
CFLAR	71 (+2765)
CFTR	29 (+208410)
CGB7	35 (+2618)
CGB8	35 (-7136)
CGNL1	16 (-318773), 41 (-308845), 30 (-226236), 18 (+104999)
CH25H	20 (+68800), 18 (+89083)
CHAC1	19 (+107525)
CHAC2	19 (-370469), 11 (-222431), 25 (-15245)
CHAD	60 (+39876)
CHADL	195 (-39301), 22 (+22832)
CHAF1B	21 (-47938), 44 (+49472)
CHCHD3	19 (+281392)
CHCHD4	25 (+76845), 18 (+124051), 81 (+233972)
CHCHD5	16 (+17494), 19 (+42993)
CHCHD6	144 (+49260), 34 (+69129), 44 (+207360), 94 (+253194)
CHD2	17 (-102097), 15 (-97395), 50 (-67919), 21 (+50292)
CHD3	61 (-16850)
CHD6	36 (-247628), 51 (-27067), 49 (+226678)
CHD7	18 (-858), 16 (+129236), 20 (+251177), 64 (+318937), 14 (+382252)
CHD9	113 (-13202), 61 (-2288), 59 (+30486), 64 (+87960), 22 (+323301)
CHDC2	42 (-695568), 42 (+151839)
CHGA	15 (-60699), 109 (+3568), 27 (+120564)
CHGB	62 (-253583), 126 (-242829), 40 (-150550)
CHI3L2	14 (+9105), 21 (+13858)
CHIA	14 (-81040), 21 (-76287)
CHIC1	86 (+313793), 18 (+541699)
CHIC2	25 (-2657), 39 (+72657), 111 (+146811), 19 (+156687)
CHIT1	38 (-44983)
CHL1	11 (+32873)
CHM	12 (-94388), 38 (+543686)
CHML	28 (+27098), 22 (+52992)
CHMP1B	25 (-155412)
CHMP4B	9 (+27035)
CHMP6	104 (-416261), 16 (-163742), 52 (-140854), 73 (-129714)
CHN1	15 (-121589)
CHN2	33 (-706053), 51 (-205433)
CHODL	43 (-553818), 19 (-532743), 13 (-354700), 45 (-323068), 11 (-79637)
CHP2	31 (+14177), 53 (+16579)
CHRAC1	8 (+11878)
CHRD	31 (+102398), 47 (+145899)
CHRDL1	21 (+385642), 13 (+400873)
CHRM4	31 (-71313)
CHRM5	74 (-517243), 11 (-381591), 31 (-252557)
CHRNA2	92 (-4084), 47 (+117221)
CHRNA9	69 (-124703), 19 (-84046), 58 (-79175), 20 (+104491), 60 (+111764)
CHRNB1	84 (-691), 25 (+19208)
CHRNB3	18 (-123316)
CHRNB4	12 (-46968)
CHRNE	36 (-6884), 41 (+36418), 224 (+48565)
CHST1	53 (-71016)
CHST11	20 (-1795), 35 (+80089), 40 (+89896), 46 (+128971), 22 (+212086), 15 (+312160)
CHST12	49 (+67904)
CHST14	47 (-14519), 39 (+87664)
CHST15	25 (-194074), 102 (-175942), 80 (-132147), 32 (+22902), 36 (+70829)
CHST2	15 (+129877)
CHST3	30 (-95997), 26 (-41440), 61 (+7093), 31 (+26740), 72 (+44272)
CHST6	221 (+8821)
CHST7	14 (+91635), 42 (+101186)
CHST8	12 (-80984)
CHST9	30 (-674760), 43 (-654060), 42 (-604298), 31 (-29636)
CHSY1	78 (+77584), 22 (+108596), 110 (+139027), 66 (+322231)
CHSY3	26 (-96884), 32 (+246987), 39 (+625822), 10 (+768760)
CIB2	15 (-2412)
CIC	96 (-13760), 76 (-6596), 85 (-3286)
CIITA	51 (-17315), 21 (+132008), 41 (+139901), 43 (+180222)
CILP	86 (-35023)
CILP2	28 (+64767)
CIRBP	98 (-6501)
CISH	48 (+8837)
CITED2	22 (-203842), 23 (-93782), 59 (-78085)
CITED4	63 (-37290), 193 (-24672)
CKAP2	42 (-770), 20 (+143893)
CKAP4	66 (+20274)
CKAP5	42 (-70680)
CKB	156 (+10026)
CKMT2	30 (+20741)
CLASP1	18 (+122360), 34 (+144178)
CLASP2	48 (-40468), 11 (-31909)
CLCA2	43 (-39)
CLCA4	23 (-233), 10 (+21044), 33 (+90023)
CLCC1	32 (-65066)
CLCN1	113 (+2731), 14 (+59238)
CLCN3	14 (+1793)
CLCN4	84 (-82388), 20 (-48512), 14 (+214220), 21 (+413099), 15 (+421059)
CLCNKB	26 (+38442)
CLDN1	69 (-51988), 36 (-47425), 76 (-14133), 30 (-3646)
CLDN10	27 (-66681), 15 (-39572), 13 (-28220)
CLDN11	19 (+39661)
CLDN12	26 (+30023)
CLDN14	44 (+45240)
CLDN15	24 (-3074)
CLDN16	76 (-51264), 36 (-17972), 69 (-13409)
CLDN17	14 (+1679), 15 (+39956)
CLDN19	103 (-3237)
CLDN20	46 (-231741), 16 (+14489)
CLDN23	15 (-294478), 9 (-218524), 56 (-181927), 26 (-75931), 116 (-36673), 74 (+11291)
CLDN24	144 (-34810)
CLDN25	48 (-1405), 31 (+80083)
CLDN4	28 (+11045), 96 (+27857)
CLDN5	25 (+16491)
CLEC10A	29 (-8234)
CLEC18B	24 (-41096), 39 (-28252), 18 (+38865)
CLEC18C	32 (-32401)
CLEC1A	23 (+25491)
CLEC2A	12 (+34660)
CLEC2B	129 (-2793)
CLEC2D	15 (-18828)
CLEC2L	61 (+131624)
CLEC3B	34 (-32896)
CLEC4M	42 (+10841), 14 (+49081)
CLEC7A	16 (-2105)
CLEC9A	23 (+42817)
CLIC5	36 (+244169), 83 (+466552), 31 (+505321), 17 (+511084), 27 (+623016), 29 (+634274)
CLIC6	57 (+35762), 80 (+144284), 28 (+149460), 42 (+175106), 35 (+352809)
CLINT1	104 (-53973)
CLIP1	33 (-87749)
CLIP2	102 (+23331)
CLK1	19 (+18480)
CLK3	53 (-72322), 64 (-68767), 45 (-33851)
CLLU1	31 (-174736), 36 (-151489), 67 (-82521), 21 (+83128), 82 (+129582), 23 (+168556), 29 (+188886)
CLMN	77 (+32466), 22 (+54248)
CLN5	12 (-14557)
CLN6	108 (-42368)
CLNK	13 (-739301), 30 (-270249), 71 (+157905)
CLOCK	36 (-99713)
CLPB	79 (-115024)
CLPTM1L	64 (+14366)
CLRN3	31 (+154238)
CLSTN1	143 (-66744), 119 (-12007), 25 (+48650), 26 (+57590), 35 (+65692)
CLSTN2	66 (-219235), 16 (+245544), 22 (+335363), 14 (+471568), 15 (+594135)
CLTCL1	32 (+4220)
CLUH	52 (-25168)
CLVS1	16 (-479941), 20 (-358000), 64 (-290240), 14 (-226925), 95 (+369325), 21 (+404690)
CLVS2	72 (-195486)
CLYBL	42 (+7836)
CMA1	13 (-34242)
CMAS	78 (+55750), 46 (+84707), 52 (+160153), 13 (+208460)
CMBL	75 (+411)
CMC1	16 (-484602), 37 (-250520), 58 (-201680)
CMIP	24 (-117226), 65 (+1672), 65 (+54646), 109 (+81972), 38 (+85810), 150 (+86529), 89 (+136089), 33 (+156123), 105 (+176550), 97 (+274158)
CMKLR1	51 (-144359)
CMPK1	24 (-8097)
CMTM3	14 (+47019)
CMTM4	14 (+45656)
CMTM6	40 (+7676), 33 (+42766), 30 (+62753), 49 (+81114), 42 (+96268)
CMTM7	43 (-95190), 42 (+15469), 49 (+30623), 30 (+48984), 33 (+68971), 40 (+104061)
CMTM8	22 (-56699), 43 (+57802)
CMYA5	43 (+521), 53 (+248899), 55 (+266613)
CNDP1	21 (-32934)
CNDP2	21 (+5298)
CNEP1R1	31 (+64123), 12 (+76003)
CNFN	34 (-30107)
CNGA1	12 (+37432)
CNGA2	24 (+16389), 21 (+68767), 15 (+82976)
CNGA3	66 (-183293), 8 (-56847), 57 (+89709)
CNGB1	20 (+50314), 79 (+104625)
CNIH	48 (-11998)
CNIH3	176 (-112497)
CNKSR3	32 (-69942), 33 (+44307), 67 (+142134)
CNN2	93 (+2054)
CNN3	33 (-80590), 20 (-24450), 25 (+51413), 14 (+90143)
CNNM2	14 (+67663), 51 (+196759)
CNOT10	28 (-82148)
CNOT11	85 (-66907), 62 (-61647)
CNOT2	10 (-197296), 12 (-164670), 14 (+54426)
CNOT4	28 (+36502)
CNOT6	39 (+1840)
CNOT6L	31 (-14001), 15 (+77198)
CNTF	17 (-870), 27 (+36106)
CNTLN	26 (+245359)
CNTN1	19 (-217599), 14 (-28538), 49 (+5479), 16 (+139559), 47 (+383781)
CNTN2	81 (-127192), 20 (-102408)
CNTN3	24 (-527683), 39 (+77813), 11 (+704937), 78 (+711874), 71 (+774181)
CNTN6	11 (-863108)
CNTNAP3	74 (+787783), 27 (+804622)
CNTNAP3B	11 (+752425)
CNTRL	23 (+63749), 17 (+81465), 21 (+119943)
COA1	61 (+12626)
COA5	59 (+39652), 29 (+157244)
COA6	53 (-354643), 19 (-332810), 26 (-238601), 21 (-132795), 34 (-62057)
COBL	20 (-8526), 12 (+176902)
COBLL1	23 (-6647), 22 (-6088), 51 (+1284), 23 (+120674)
COG1	192 (+32054)
COG2	9 (-233270), 25 (-14471)
COG3	16 (+17878)
COG6	69 (+57140), 32 (+320937), 35 (+516762), 51 (+535103), 97 (+578185), 30 (+584740), 40 (+596739), 66 (+677796), 39 (+789958), 46 (+881178), 35 (+934238), 17 (+948613), 18 (+993228)
COG7	16 (-38503)
COIL	14 (+24129)
COL10A1	28 (-75148)
COL11A2	10 (+47941)
COL12A1	10 (+9907), 22 (+214216), 41 (+326445)
COL13A1	28 (-161481), 11 (-98082), 14 (+60183), 17 (+154548)
COL14A1	9 (-64292), 27 (+313077)
COL16A1	68 (-49434), 37 (-14359), 48 (+2933), 30 (+34310)
COL17A1	17 (-6942)
COL18A1	24 (-155840), 124 (-121788), 47 (-82280), 135 (-51925), 112 (-45414)
COL19A1	20 (+28207)
COL1A2	41 (-327208), 14 (-93386), 14 (-58722)
COL21A1	17 (-123025), 23 (+2762), 81 (+27457)
COL22A1	84 (+57828), 19 (+121409)
COL23A1	41 (-672), 22 (+251604), 23 (+301476)
COL25A1	27 (-73298), 10 (+292604), 26 (+468327)
COL27A1	73 (+17529), 76 (+123470), 46 (+133073)
COL28A1	30 (+89063), 16 (+230955), 14 (+313964)
COL2A1	38 (+3415), 36 (+26946)
COL3A1	10 (-247222), 20 (-71161)
COL4A1	43 (+184036), 30 (+212346), 36 (+490440)
COL4A3BP	11 (-91575)
COL4A4	16 (+170739), 59 (+248084)
COL4A6	27 (+39466), 47 (+126306), 19 (+169039), 44 (+177450), 15 (+208215), 27 (+316455)
COL5A1	34 (-311530), 97 (-285941), 200 (-269921), 231 (-261676), 133 (-229190), 101 (-209208), 12 (+130229)
COL5A2	11 (-108286), 52 (-74765)
COL5A3	74 (-1600), 35 (+64982)
COL6A1	17 (-239418), 54 (-127633), 60 (-116312)
COL6A3	93 (+115545)
COL6A5	32 (-350108)
COL7A1	306 (-3719)
COL8A1	18 (-677114), 12 (-652060), 14 (-237889), 17 (+7693), 131 (+363227), 16 (+394884)
COL8A2	37 (-9890)
COL9A1	81 (-94462), 11 (-9243), 20 (+408116)
COL9A2	49 (+1789), 34 (+50326)
COL9A3	67 (+40348)
COLEC11	12 (+19014), 24 (+31416)
COLGALT1	13 (+25128), 84 (+99542)
COLGALT2	109 (+83021), 26 (+284043)
COMMD1	14 (+238332)
COMMD10	79 (+293518), 26 (+408108), 45 (+433667)
COMMD3-BMI1	15 (+664)
COMMD7	57 (+104976), 19 (+143244), 18 (+232649)
COMP	158 (+27167), 42 (+34119)
COMT	58 (-66921)
COMTD1	37 (-123011), 18 (-46118), 13 (-17480)
COPB2	20 (-66871), 144 (-45386), 53 (+155039), 63 (+262315)
COPG1	51 (+60681)
COPRS	54 (+70755)
COPS7A	48 (+12255), 25 (+26950)
COPS7B	32 (+8079)
COPS8	85 (-395864), 66 (-393343), 56 (-364066), 44 (-339293), 51 (-328267), 42 (-320439), 192 (-315033), 93 (+213518)
COQ2	21 (+72376), 27 (+113700)
COQ7	68 (-61627), 53 (-59098)
CORIN	15 (+163546), 22 (+239492), 36 (+306065)
CORO1C	80 (-106972), 71 (-83474), 28 (-26374), 56 (+34893)
CORO2A	27 (-76012), 31 (-50645), 78 (+9951), 89 (+26280)
CORO2B	147 (+61977), 42 (+127161), 25 (+208407)
CORO6	10 (-235128), 65 (-16562)
CORT	58 (+7192)
COTL1	54 (-25282), 23 (+86038)
COX10	18 (-325421), 32 (-293894), 12 (-271478)
COX11	37 (-204056)
COX15	15 (+42376)
COX20	93 (-99726)
COX4I2	102 (-26959), 16 (+61508), 65 (+73053)
COX6A1P2	97 (+11826), 53 (+38711)
COX6A2	14 (+6651)
COX6B2	24 (-1161)
COX6C	25 (-210085), 74 (+110957), 34 (+194736), 13 (+398161)
COX7A1	57 (+2666)
COX7A2L	44 (-3406), 87 (-2875)
COX8A	28 (-12767)
COX8C	18 (+186467)
CPA1	25 (-16726), 86 (-6413)
CPA2	41 (+5741)
CPA4	41 (-20585)
CPA5	25 (+18799), 86 (+29112)
CPA6	53 (+223735), 90 (+365231)
CPAMD8	25 (+75173)
CPB2	11 (+42648)
CPD	24 (-5966)
CPE	22 (+5028), 41 (+138446), 35 (+201548), 34 (+252469), 35 (+450188)
CPEB2	24 (-694388), 49 (-556541), 15 (-276032), 12 (-275738), 42 (-231430), 31 (-219262), 80 (-108660), 29 (-1335)
CPEB3	24 (+90328), 10 (+211940)
CPEB4	27 (-264529), 24 (-254800), 21 (-232866), 15 (-175569), 15 (-42772)
CPED1	40 (+318673)
CPM	39 (-96017), 25 (-75550)
CPN1	34 (-75462), 55 (+38241)
CPN2	37 (+214771)
CPNE1	73 (+26875)
CPNE5	45 (-22382), 41 (+116946)
CPNE7	150 (+24701)
CPO	28 (+40553), 38 (+75066), 21 (+99918), 26 (+121840)
CPPED1	62 (+265312), 30 (+442023), 27 (+547535), 58 (+619211), 30 (+677476)
CPQ	20 (+86981), 22 (+89147), 30 (+145922), 13 (+270858)
CPSF1	45 (+35467)
CPSF2	29 (+54737)
CPSF4L	63 (-9376)
CPSF6	25 (-230788), 39 (-210321), 9 (+94349)
CPT1A	71 (+23559)
CPT2	53 (+5032)
CPVL	76 (-149277), 82 (-86746)
CPXM2	32 (-177738), 36 (-129811), 19 (+23380)
CR1	10 (+110300)
CR1L	10 (-38606), 26 (+62297)
CRABP1	22 (+68125)
CRADD	17 (-52889), 15 (+11598), 40 (+66521), 16 (+74318), 66 (+370202)
CRAT	183 (+7630)
CRB2	34 (-10372)
CRBN	13 (-483132), 72 (-457339)
CRCP	58 (+28639)
CREB1	56 (-290461), 63 (-191934), 37 (-121231)
CREB3L1	91 (+67536)
CREB3L2	20 (+11521), 25 (+67397), 43 (+116280)
CREB5	25 (-96850), 16 (-53811), 33 (+75831), 51 (+576451)
CREBBP	55 (-171046)
CREBL2	18 (-6885), 9 (+25009)
CREBRF	19 (+37346)
CREG1	61 (-19475), 27 (+9033)
CREG2	42 (+59566)
CRH	14 (-190623)
CRHR1	8 (-205326)
CRIM1	47 (+12098), 14 (+77556)
CRIPT	69 (+28703)
CRISPLD2	8 (-86867), 32 (-64707), 101 (+79737), 92 (+144928), 23 (+180289)
CRKL	45 (-12705), 52 (+36776)
CRMP1	18 (-19707), 121 (+119696)
CRNN	90 (-88740), 80 (+46669)
CROCC	52 (-297730), 232 (+3877), 169 (+7645), 50 (+26617)
CROT	96 (-28230), 15 (-22497)
CRTAC1	20 (+179017)
CRTAM	31 (-51336), 60 (-35098), 78 (-34398), 31 (+125678)
CRTC1	42 (+73516), 158 (+80468)
CRTC3	14 (-40391)
CRY1	63 (-203050), 56 (-143563), 32 (+94220)
CRYAA	151 (+132060), 70 (+192661), 49 (+203942)
CRYBA1	22 (-29808)
CRYBA4	92 (+51671), 46 (+174088), 28 (+294464), 104 (+561651), 18 (+588045), 26 (+621323), 44 (+764459), 30 (+791419), 25 (+800685), 43 (+853085), 67 (+890285)
CRYBB3	127 (-233480), 27 (-84681)
CRYGS	28 (+36230)
CRYL1	64 (+94519), 161 (+119906), 32 (+138144), 23 (+146814), 145 (+162983), 51 (+174896), 10 (+228458), 18 (+251170)
CSE1L	14 (-45651), 24 (-3095)
CSF1	89 (-17490), 46 (+13900), 51 (+18710)
CSF3	13 (+16417)
CSF3R	43 (-102679), 37 (-28869)
CSGALNACT2	46 (-7533)
CSK	147 (+17896)
CSMD3	12 (+548583), 19 (+763335)
CSNK1A1	51 (+76429), 142 (+108900), 81 (+110614), 11 (+121810)
CSNK1A1L	15 (-207852)
CSNK1D	31 (+27719)
CSNK1E	110 (-30905), 33 (-1029)
CSNK1G1	38 (+168550)
CSNK1G3	18 (-81875), 21 (+568307), 96 (+620797), 59 (+726361), 12 (+838062)
CSNK2A3	46 (-231165), 87 (-167102), 30 (-69652), 41 (-58358), 27 (-46997), 30 (+132316), 15 (+141959), 232 (+453308)
CSPG4	57 (-115063), 39 (-109278), 33 (-28557), 67 (-11130), 79 (+16315), 261 (+46006), 30 (+51658)
CSPG5	17 (+47179)
CSRNP2	11 (-44008)
CSRNP3	18 (+132829)
CSRP1	49 (+32609)
CSRP2	29 (-86241), 42 (+2181)
CSRP3	29 (-6244)
CST8	12 (+59292)
CST9	74 (+22143)
CST9L	74 (-14984), 12 (+18328)
CSTA	37 (-14683), 63 (-193), 12 (+36650)
CSTF3	10 (+44677), 35 (+115438)
CTAGE1	73 (-439165), 27 (-408933), 9 (-396256), 18 (-187425), 14 (-173455), 18 (+204066)
CTBP1	50 (+17461)
CTBP2	13 (-425415), 31 (-268912), 53 (-99399), 105 (-59846)
CTCF	63 (-17773)
CTCFL	41 (+89214)
CTDP1	88 (-111796)
CTDSP1	52 (-15761)
CTDSP2	156 (-42028)
CTDSPL	23 (-201227), 198 (-8235), 139 (+84139)
CTF1	69 (+14138)
CTGF	71 (-300935)
CTH	8 (+94403)
CTHRC1	24 (+5010)
CTIF	58 (-214241), 51 (-208909), 28 (-102003), 13 (-9192), 50 (+9413), 48 (+193772), 42 (+353496)
CTNNA1	28 (-143847)
CTNNB1	18 (-370393), 44 (-207243), 30 (-61544), 42 (+308937)
CTNNBIP1	143 (+18993), 119 (+73730)
CTNNBL1	11 (+70812)
CTNND1	123 (+26735), 73 (+140001), 35 (+178713)
CTNND2	19 (-51556), 60 (+407682)
CTPS1	193 (-92317), 63 (-79699), 183 (+27884)
CTR9	11 (+1313)
CTSB	24 (-57981), 18 (-21241)
CTSC	49 (-82595), 20 (-67371), 10 (+19498)
CTSD	57 (-57046), 31 (-32632)
CTSG	13 (+33753)
CTSH	31 (-90449), 23 (-82594), 45 (-43676), 64 (+14023), 20 (+29374)
CTSK	19 (-1477)
CTSL	48 (+37989)
CTSO	53 (-817753), 11 (-614331), 42 (-156812), 11 (-99420)
CTSV	22 (-129076), 63 (-50255)
CTTN	17 (+611320)
CTTNBP2	11 (-199655), 11 (-124600), 29 (+185134)
CTTNBP2NL	51 (-334886), 57 (-333966), 43 (-76360), 48 (-63140), 58 (-37207)
CTXN3	12 (+319079), 14 (+353386), 12 (+413378)
CUL1	13 (-432857), 16 (-296544), 24 (-216873), 9 (-163346), 39 (+85449)
CUL2	37 (+85402), 31 (+132542), 65 (+168135)
CUL3	16 (-426451), 53 (-419322), 12 (-275598), 15 (-222408), 33 (+173172)
CUL4A	24 (+79588)
CUL9	53 (+4653)
CUTC	29 (+28247)
CUX1	67 (-48318), 47 (-23477), 20 (+335187)
CUX2	41 (+68305)
CUZD1	14 (+19633), 50 (+104200)
CWC15	75 (+121180), 17 (+127764), 19 (+150254)
CWC22	28 (-456803), 25 (-436011), 89 (-215790)
CWC27	14 (+325569)
CWF19L2	13 (-87638)
CWH43	52 (-36377), 22 (-24986)
CX3CL1	22 (+1996)
CXADR	23 (-19427), 14 (+25097), 69 (+95511)
CXCL1	15 (-2984)
CXCL13	45 (-310326), 51 (-282086), 42 (-232431), 58 (-167706), 15 (+230439)
CXCL14	43 (-126422), 140 (-114398), 60 (-72122), 96 (-29184)
CXCL2	25 (-10015)
CXCR1	14 (+10985)
CXCR2	27 (-88), 14 (+30006)
CXCR3	23 (-508340), 60 (-43055)
CXCR4	18 (-259608)
CXCR5	16 (-38270)
CXCR6	13 (+15194)
CXXC11	209 (+26153), 75 (+31894)
CXXC4	17 (-593470), 17 (-489053), 13 (-484663), 34 (-476820), 51 (+498066)
CXXC5	19 (-68052), 31 (+140010)
CXorf23	15 (-121410)
CXorf36	27 (-985719), 33 (-651207), 14 (-641367), 19 (-624108), 32 (-574933), 24 (-539799), 15 (-519872), 31 (-420873), 60 (-233488), 30 (+225096), 39 (+287105)
CXorf61	12 (-290010)
CYB561	27 (+22384), 12 (+350594), 19 (+404229)
CYB561A3	124 (-7538)
CYB5A	36 (+128574)
CYB5B	34 (-19885)
CYB5D1	61 (+9973)
CYB5D2	132 (+43975), 24 (+76202), 15 (+89133)
CYB5R2	64 (+73811), 19 (+84190), 55 (+127536)
CYB5RL	99 (+28543)
CYBRD1	16 (+31084), 19 (+78004)
CYCS	31 (+96605)
CYFIP2	26 (+1814)
CYLC1	22 (+262643)
CYLD	25 (+20555), 31 (+173511), 22 (+182302)
CYP11A1	42 (+104023)
CYP17A1	11 (-12558), 21 (+60397), 76 (+67503)
CYP19A1	31 (+258110), 35 (+263450), 25 (+313571)
CYP1B1	22 (-98736), 21 (-33816), 15 (+49094)
CYP20A1	15 (-236254)
CYP24A1	146 (-11147), 98 (+50175), 80 (+67944)
CYP26A1	88 (+64328), 117 (+371837), 66 (+392458)
CYP26B1	40 (-674945), 44 (+32524), 121 (+106192), 60 (+115277), 53 (+323467), 113 (+611511), 29 (+643945)
CYP27A1	18 (-21100)
CYP27B1	21 (+1575)
CYP2C8	18 (-103580)
CYP2D6	160 (-32111)
CYP2W1	81 (-766), 53 (+10149)
CYP3A4	46 (-2628)
CYP3A5	22 (-49619), 59 (+44944), 16 (+56433)
CYP3A7	65 (-2835), 22 (+5481)
CYP4B1	13 (-10295)
CYP4F12	94 (-26037), 42 (+29555)
CYP4F2	102 (+5202)
CYP4F22	15 (+126759)
CYP4F3	15 (-5646), 94 (+5821)
CYP4V2	24 (-119968)
CYP51A1	23 (+57875), 19 (+86151)
CYP7A1	9 (+41936)
CYP7B1	21 (-70558)
CYP8B1	66 (+52601)
CYR61	15 (-85009), 117 (-24364), 30 (-8657)
CYSLTR1	29 (-30574)
CYSLTR2	11 (-127594), 11 (-44429)
CYSTM1	154 (+62747)
CYTH1	13 (+120803)
CYTH4	23 (-27279)
CYYR1	20 (-86081), 14 (+124022), 14 (+131978), 99 (+182930), 47 (+373593)
DAAM1	22 (-350936), 47 (-37899), 28 (+84237), 56 (+91354), 9 (+143408)
DAB1	15 (-782938), 31 (-421231), 29 (-287458), 45 (+146174), 31 (+174328), 12 (+449504)
DAB2	18 (-988732), 23 (-909260), 19 (-668552), 9 (-570991)
DAB2IP	33 (-173534), 145 (-168719), 172 (+133258)
DACH1	30 (-689852), 24 (-674700), 19 (-363105)
DACH2	12 (-6671)
DACT1	22 (+274340), 47 (+587377)
DACT2	43 (+4587), 21 (+54745)
DAD1	56 (+52068), 30 (+69612), 16 (+91399), 68 (+430969)
DAG1	23 (-8413), 19 (+53845)
DAGLB	112 (+43818), 35 (+48832)
DAK	29 (-6956)
DAOA	13 (+199150), 81 (+382493), 28 (+459386), 86 (+525482), 13 (+896643), 75 (+927891)
DAP	60 (-735089), 22 (-36141), 30 (+76824), 93 (+130991), 76 (+232662)
DAP3	15 (-4918)
DAPK1	31 (-514011), 60 (-248643)
DAPK2	55 (+33499), 13 (+58113), 25 (+88314)
DAPL1	48 (-109473), 109 (-33539), 21 (-11229), 155 (+97951)
DAPP1	80 (-182860), 62 (-1064)
DARC	17 (+56490)
DAW1	41 (+17892)
DAZAP1	40 (+17520)
DAZL	39 (+55804)
DBC1	15 (-84125), 41 (+50944)
DBI	52 (-126621), 49 (-17703)
DBN1	63 (+23302)
DBR1	24 (-151235), 82 (-107352)
DBX1	52 (+109689), 14 (+221371)
DCAF11	28 (-5786)
DCAF12	93 (+54148)
DCAF13	24 (-38189)
DCAF15	13 (-5869)
DCAF16	26 (+39206)
DCAF17	66 (-750), 54 (-101)
DCAF6	52 (+176387)
DCAF8	44 (+37653)
DCAKD	93 (-8940)
DCBLD1	21 (+14044), 13 (+20763)
DCBLD2	14 (-498897), 12 (-84726), 18 (-59672), 21 (+122776)
DCC	31 (-825921), 52 (-817169), 15 (-764893), 9 (-692603), 11 (-164570), 11 (-82248)
DCDC1	56 (+115141), 27 (+150746)
DCDC2	14 (-29952)
DCHS2	41 (-138696), 24 (+504798)
DCLK2	59 (-351195), 15 (-41358), 12 (+97780), 42 (+178111)
DCLK3	39 (-73640), 22 (-60902)
DCLRE1A	44 (-67022)
DCN	11 (-955169), 80 (-851922), 11 (-748218), 29 (-635850), 37 (-444276), 52 (+63722)
DCP1A	155 (+77474), 78 (+85779)
DCP1B	166 (-138), 23 (+54332)
DCP2	62 (+68231), 68 (+141031), 73 (+169143), 81 (+185187), 19 (+191448), 11 (+266452), 68 (+290331), 16 (+343073), 39 (+451271)
DCPS	58 (+15086), 30 (+88804)
DCSTAMP	24 (-461508), 20 (-163765), 19 (-84968)
DCT	43 (+134150), 20 (+636418)
DCTD	82 (+103151), 47 (+180928), 13 (+334927), 15 (+670699)
DCTN6	48 (+118082), 64 (+151324)
DCTPP1	41 (-4967)
DCUN1D1	51 (+54929)
DCUN1D3	27 (+34468)
DDAH1	30 (-106964), 117 (-91257), 15 (-30612), 48 (+175383)
DDC	38 (-98485)
DDHD1	14 (-499169), 69 (-357019), 14 (-338661), 25 (-259867), 27 (-237145), 17 (+135998)
DDI1	57 (-495209), 18 (+40102)
DDI2	36 (-24890)
DDIT3	127 (-1800), 40 (+10340)
DDIT4	27 (-3126), 42 (+24425), 21 (+41271), 150 (+48521), 164 (+58043)
DDO	28 (-31004)
DDR1	14 (-87930), 171 (-73022), 36 (-61679), 22 (-7787), 102 (+6288)
DDRGK1	10 (+20642)
DDX1	26 (+53205), 16 (+76353), 33 (+303036)
DDX10	28 (-16477), 35 (+34165), 20 (+283021), 43 (+577211)
DDX11	18 (-5962), 21 (+141766), 29 (+172774)
DDX17	13 (+28638)
DDX20	22 (-50323), 61 (-16631), 15 (+183008), 17 (+193600)
DDX25	50 (+48763), 28 (+64077), 16 (+72001)
DDX28	53 (-48612)
DDX3X	11 (-179820), 33 (-140281), 94 (+58467)
DDX41	55 (-21668)
DDX42	20 (+18638)
DDX52	40 (-48518)
DDX53	23 (+276696)
DDX59	31 (-14120), 33 (-4646), 116 (+55), 36 (+10419)
DDX6	16 (-54360), 33 (+98946)
DDX60	15 (-18424)
DDX60L	15 (+143256)
DEAF1	59 (+2512)
DEC1	38 (+59512), 42 (+78696), 12 (+92359), 15 (+109051), 35 (+120808), 59 (+163959), 75 (+802563)
DEDD2	103 (+20386), 18 (+70909)
DEF6	87 (+450)
DEFA6	41 (+22602)
DEFB1	41 (-25452)
DEFB108B	60 (-36190), 15 (+9056)
DEFB129	17 (+8887)
DEFB132	17 (-21591)
DEFB136	24 (+48389), 18 (+85129)
DEGS1	41 (-50105), 36 (-2177), 77 (+15491), 19 (+36248)
DEGS2	74 (+8918), 72 (+52672)
DEK	121 (-88335), 68 (-76393), 26 (-61420), 32 (-42479)
DENND2C	28 (+51238), 28 (+59133)
DENND3	128 (-87017), 40 (-72910), 46 (-54500), 87 (+45501), 92 (+96939)
DENND4A	29 (-4590), 17 (+59259)
DENND4C	25 (-75088), 33 (-21579)
DENND5A	18 (+54447), 13 (+154947)
DENND5B	50 (+230238)
DENND6A	22 (-3920)
DEPDC1	14 (-978072), 11 (-612377), 77 (-558372)
DEPDC1B	39 (-18232), 9 (+206963), 16 (+246355)
DEPDC5	27 (-107966), 36 (-107566), 58 (-71507), 15 (+116169)
DEPTOR	9 (+187098)
DERA	43 (+25769), 22 (+45833)
DERL1	35 (+124637), 86 (+143497), 25 (+157239), 73 (+179588)
DESI1	20 (+8318)
DESI2	93 (+82661)
DFFA	58 (+15615)
DFFB	84 (+220)
DFNA5	40 (-213397), 53 (-71909)
DFNB31	75 (+31956), 94 (+93874), 31 (+100294)
DGAT2	15 (-44900)
DGCR2	67 (+23214), 56 (+142263), 26 (+170914)
DGCR6	137 (+23379)
DGCR6L	96 (+11099)
DGKA	35 (+2557)
DGKB	18 (+263352), 12 (+706617), 18 (+857513)
DGKD	20 (+30365), 75 (+138471), 16 (+203064)
DGKG	28 (-148235), 67 (+41188)
DGKH	44 (-74113), 11 (-57813), 30 (-21967), 26 (+67694)
DGKI	20 (-143673), 25 (-87797), 43 (-38914), 17 (+57163), 80 (+78189)
DGKQ	72 (+11631)
DGKZ	91 (-16397)
DGUOK	51 (-618), 92 (+12788), 176 (+57072), 143 (+83622)
DHCR24	31 (-36124)
DHCR7	47 (+108887), 96 (+161416)
DHFR	30 (-13157)
DHFRL1	9 (-552248), 17 (-69736)
DHRS12	18 (-22662), 27 (+89334), 39 (+128533)
DHRS2	50 (-4327)
DHRS3	161 (-767), 42 (+180561), 29 (+333010), 66 (+385201)
DHRS7	13 (-9796), 13 (+53499)
DHRS9	53 (+27552)
DHX15	94 (-179311), 17 (-20144), 21 (+62755), 18 (+311195), 15 (+354379), 13 (+679528)
DHX30	38 (+72238)
DHX32	66 (+14732)
DHX35	29 (-34194), 36 (+67235), 41 (+472838), 87 (+643696), 66 (+849985), 59 (+863339), 20 (+916667)
DHX37	74 (+50379), 85 (+60627), 62 (+61126)
DHX8	97 (-64925), 16 (-39581), 29 (-34250), 88 (-14818), 16 (-128)
DHX9	36 (-37108), 32 (+123520)
DIAPH1	101 (+104555)
DIAPH3	17 (+147565)
DICER1	77 (-129430), 22 (-107648)
DIDO1	42 (+13044)
DIEXF	264 (-11605)
DIO2	17 (-716013), 17 (+499025)
DIO3	69 (+66459)
DIP2A	29 (-81091), 47 (+126288)
DIP2B	26 (+110850), 123 (+137838)
DIP2C	54 (+169064), 30 (+179190), 74 (+211002), 72 (+351114)
DIRAS2	46 (+617109), 40 (+622654), 126 (+628582), 118 (+913159)
DIRAS3	31 (-174390), 24 (-169636), 15 (-162292), 68 (+204855)
DIRC2	46 (-4669), 52 (+6262), 10 (+46671), 48 (+95658), 13 (+103710), 87 (+139632)
DIS3	18 (+7717)
DIS3L2	22 (+248971), 53 (+324461), 45 (+361040)
DISC1	48 (+302710), 34 (+504192), 11 (+666300), 138 (+692473), 10 (+789547)
DISP1	30 (-122266)
DISP2	58 (+1986)
DIXDC1	23 (+24779)
DKK1	65 (+129383), 32 (+156160), 25 (+427788)
DKK2	12 (-510563)
DKK3	130 (-57126), 27 (+1124), 51 (+12114)
DLAT	23 (-62832)
DLC1	19 (+68474), 11 (+247849), 23 (+354440)
DLD	17 (+46740), 78 (+82178)
DLEU1	14 (+131608), 35 (+179566), 16 (+217877), 28 (+314105), 69 (+447339), 27 (+562691), 34 (+649429), 44 (+674225)
DLG1	96 (-96072), 114 (-82321), 38 (-77649), 19 (-7813)
DLG2	31 (+143193)
DLG5	19 (-14384), 14 (-5701), 243 (+27772), 15 (+48242), 21 (+106795), 15 (+203335), 43 (+262783)
DLGAP1	26 (+629093), 36 (+775971), 125 (+802556), 33 (+861596)
DLGAP2	78 (-781619)
DLGAP4	69 (-54610), 71 (+142659), 53 (+181441), 54 (+226565)
DLGAP5	19 (-157327), 15 (-82691), 14 (-21219)
DLK1	23 (-139963), 97 (-33415)
DLK2	23 (+5055)
DLL1	95 (+63540), 129 (+64848), 63 (+257709), 98 (+336434), 32 (+340321)
DLX2	61 (-305618), 102 (-300635), 16 (-269749), 105 (-125769), 64 (-113947), 163 (-94169)
DLX3	27 (-42443), 81 (-32930), 74 (+14302)
DLX4	74 (+11748)
DLX6	69 (-277297), 47 (-135167), 68 (-134388), 18 (-83565)
DMBT1	91 (-84288), 93 (-69102), 47 (-50163), 50 (+185928), 14 (+270495)
DMBX1	111 (+17153)
DMC1	45 (-75415)
DMD	20 (+51031), 47 (+333693), 12 (+392296)
DMRT1	24 (-310846), 30 (-250201), 79 (-234108), 44 (-225678), 34 (-192071), 62 (-167879), 27 (-131539)
DMRT2	37 (-40915), 11 (+657124)
DMRT3	37 (+32475)
DMRTA1	61 (-409471), 41 (-339463), 189 (-189653)
DMRTA2	25 (-282466), 58 (-180198)
DMRTB1	20 (+23555), 29 (+199840)
DMTF1	23 (+11381)
DMTN	59 (-7061), 146 (+42891)
DMXL2	13 (-20261)
DNA2	13 (+37215)
DNAH1	19 (+3835)
DNAH11	15 (+37143), 51 (+371702)
DNAH14	57 (+449441)
DNAH17	13 (-84097), 66 (+39789), 59 (+193207)
DNAH2	49 (+37884)
DNAH5	14 (-179715), 42 (+11705), 25 (+285562), 19 (+332725), 16 (+352770)
DNAH7	31 (+165750)
DNAH8	22 (+48246)
DNAH9	50 (+345788), 16 (+356736)
DNAI2	14 (+9483)
DNAJB12	164 (+23186), 150 (+32708), 21 (+39958), 42 (+56804)
[truncated: 6,739 more rows]

## Sheet: zebrafish gene-peak association
# GREAT version 3.0.0	Species assembly: danRer7	Association rule: Basal+extension: 5000 bp upstream, 1000 bp downstream, 1000000 bp max extension, curated regulatory domains included
zgc:158620	unnamed (+18543), unnamed (+55083)
a1cf	unnamed (+3289)
aacs	unnamed (-1185), unnamed (+379987), unnamed (+391025), unnamed (+934553), unnamed (+950702), unnamed (+953970)
aadacl4	unnamed (+16718), unnamed (+77391)
aagab	unnamed (+32027)
aamp	unnamed (-58450), unnamed (-1101)
aanat2	unnamed (+29220), unnamed (+47179), unnamed (+92238)
aasdhppt	unnamed (+154581)
aass	unnamed (-2735), unnamed (+127192)
aatf	unnamed (+86512), unnamed (+131318)
aatka	unnamed (+73148), unnamed (+149384), unnamed (+158948), unnamed (+198969), unnamed (+272381), unnamed (+284747), unnamed (+359863), unnamed (+364274)
aatkb	unnamed (+284184)
abat	unnamed (+64203), unnamed (+80745)
abca12	unnamed (+107227)
abca1a	unnamed (-10938)
abca1b	unnamed (+20238), unnamed (+30013), unnamed (+35549)
abca2	unnamed (-52223), unnamed (-49936)
abca3b	unnamed (-131222), unnamed (-115447), unnamed (-92386), unnamed (-66470), unnamed (-62454), unnamed (-43214), unnamed (-32221)
abca4a	unnamed (-65138)
abca4b	unnamed (-65016), unnamed (+41105)
abca5	unnamed (-66392)
abcb5	unnamed (-115735), unnamed (-12921), unnamed (-11907)
abcb6a	unnamed (-398318), unnamed (-393189), unnamed (-377188), unnamed (-343354), unnamed (-315516), unnamed (-129136), unnamed (-23451)
abcb6b	unnamed (-178686), unnamed (-166080), unnamed (-36328), unnamed (+67152), unnamed (+121301)
abcb7	unnamed (+147689)
abcc4	unnamed (-28), unnamed (+77135)
abcc5	unnamed (+135425)
abcc6a	unnamed (-23963)
abcc8	unnamed (-35356), unnamed (-19189), unnamed (-7557)
abcg2a	unnamed (+4240)
abcg2b	unnamed (-1930)
abcg2c	unnamed (-441801), unnamed (-433818), unnamed (-411795), unnamed (-400759), unnamed (-388485), unnamed (-366671), unnamed (-331211), unnamed (-176295), unnamed (-119546), unnamed (-112952), unnamed (-101810), unnamed (-95562)
abcg2d	unnamed (-12317)
abcg4b	unnamed (-543), unnamed (+11661), unnamed (+15657)
abcg8	unnamed (+204650)
abch1	unnamed (+35716)
abhd12	unnamed (+781), unnamed (+55146)
abhd13	unnamed (-687918), unnamed (-635611), unnamed (-607494), unnamed (-518182), unnamed (-505561), unnamed (-169165), unnamed (-168626), unnamed (-168141), unnamed (-34733)
abhd14b	unnamed (+98199)
abhd17b	unnamed (+16765)
abhd17c	unnamed (+168343), unnamed (+207151), unnamed (+210989)
abhd3	unnamed (+123928), unnamed (+135996), unnamed (+164370)
abhd8	unnamed (+23721)
abi1a	unnamed (+2900)
abl1	unnamed (+3244)
abl2	unnamed (-44506), unnamed (-24862), unnamed (-2373), unnamed (-191), unnamed (+45859), unnamed (+207595), unnamed (+234483)
ablim1a	unnamed (+154119)
ablim1b	unnamed (+8746), unnamed (+117081), unnamed (+153007), unnamed (+221650), unnamed (+224675)
ablim3	unnamed (-42239), unnamed (+82019)
abo	unnamed (+5685), unnamed (+75350)
abrab	unnamed (-90682), unnamed (+196920), unnamed (+203394), unnamed (+205411)
acaca	unnamed (-66148), unnamed (-63417), unnamed (-110), unnamed (+7004), unnamed (+51810)
acacb	unnamed (-29406)
acad9	unnamed (-364883), unnamed (-193255), unnamed (-101742), unnamed (-76768)
acanb	unnamed (-55280)
acap1	unnamed (+96662)
acap2	unnamed (+95263)
acap3b	unnamed (+14568)
acbd3	unnamed (+59730), unnamed (+68722), unnamed (+77515), unnamed (+89122)
acbd6	unnamed (+19630)
accs	unnamed (+12274), unnamed (+36447)
ace	unnamed (+20), unnamed (+93439), unnamed (+99406), unnamed (+99891), unnamed (+120284)
ace2	unnamed (-65209), unnamed (-62275), unnamed (-15845), unnamed (-4582), unnamed (-4144)
acer3	unnamed (+26467), unnamed (+33463), unnamed (+52459)
ache	unnamed (-84803), unnamed (-73116), unnamed (-44753)
acin1a	unnamed (+50362)
acin1b	unnamed (-9592), unnamed (+39865)
aclya	unnamed (+42269)
acot11a	unnamed (+50528), unnamed (+64887)
acot7	unnamed (+59644), unnamed (+180277)
acox3	unnamed (-265660), unnamed (-234881), unnamed (-209319), unnamed (+343868)
acoxl	unnamed (+123768), unnamed (+126583), unnamed (+178885), unnamed (+261900), unnamed (+373768), unnamed (+421863)
acp1	unnamed (-13490)
acp5b	unnamed (+25702)
acpl2	unnamed (-31)
acsbg1	unnamed (-289243), unnamed (-118204), unnamed (-112647)
acsf2	unnamed (-58923), unnamed (+12946)
acsl1	unnamed (+12675), unnamed (+13110)
acsl3b	unnamed (-34641), unnamed (-28471), unnamed (-19914)
acsl4a	unnamed (+28)
acsl4l	unnamed (-82), unnamed (+46705)
acsl6	unnamed (-145105), unnamed (-63001), unnamed (+25109)
acss1	unnamed (+15115), unnamed (+275030), unnamed (+725894)
acss3	unnamed (+87446)
acta1a	unnamed (-7932)
acta2	unnamed (-41705)
actb1	unnamed (-6994), unnamed (+55483), unnamed (+58205), unnamed (+101731), unnamed (+107684), unnamed (+112478), unnamed (+122415), unnamed (+145845), unnamed (+180939)
actn1	unnamed (-31422), unnamed (-21469), unnamed (-3835), unnamed (+2026)
actn3b	unnamed (+337506), unnamed (+358994)
actr2a	unnamed (+47326)
actr3b	unnamed (+359143)
acvr1b	unnamed (+6420)
acvr2aa	unnamed (-1314), unnamed (+21735), unnamed (+38897)
acvr2ab	unnamed (-24521)
acvr2b	unnamed (-40472), unnamed (+5136)
acy1	unnamed (-9509)
acy3.2	unnamed (+193)
ada	unnamed (+59186)
adam10a	unnamed (+23452), unnamed (+43794), unnamed (+47598)
adam10b	unnamed (+102807), unnamed (+138031)
adam11	unnamed (+136368)
adam19b	unnamed (+20041), unnamed (+184565), unnamed (+327352), unnamed (+385047)
adam28	unnamed (-5244), unnamed (-48), unnamed (+29381), unnamed (+74579)
adamts10	unnamed (+11012)
adamts13	unnamed (+57938)
adamts15a	unnamed (+952), unnamed (+1357)
adamts18	unnamed (-55502), unnamed (-47588), unnamed (-32117), unnamed (-18943), unnamed (-15763), unnamed (-12582), unnamed (+3842), unnamed (+25450), unnamed (+49824), unnamed (+194578)
adamts22	unnamed (-14227), unnamed (+11850), unnamed (+32236), unnamed (+54232)
adamts6	unnamed (+76652), unnamed (+83967), unnamed (+106455), unnamed (+196333), unnamed (+307753), unnamed (+326571)
adamts8a	unnamed (-3397), unnamed (-2992)
adamts9	unnamed (+228147)
adamtsl2	unnamed (+71140), unnamed (+92592)
adar	unnamed (-5708)
adarb1b	unnamed (-184895), unnamed (+62117)
adarb2	unnamed (+114404), unnamed (+178594)
adat1	unnamed (-61033), unnamed (-55753)
adat2	unnamed (-84)
adck1	unnamed (+187361)
adck3	unnamed (-13405)
adcy1a	unnamed (-201917), unnamed (-112362), unnamed (-82082), unnamed (-13734), unnamed (+79011)
adcy7	unnamed (-82681), unnamed (+63327), unnamed (+142066), unnamed (+163960)
adcy9	unnamed (+17910), unnamed (+45825)
adcyap1b	unnamed (+22155), unnamed (+70473)
adcyap1r1a	unnamed (-187245), unnamed (-134942), unnamed (-113394)
add3a	unnamed (-97212), unnamed (-153), unnamed (+121709), unnamed (+136589), unnamed (+243848), unnamed (+260263)
add3b	unnamed (-152930), unnamed (-16377)
adipoqb	unnamed (-62296), unnamed (-20353), unnamed (+45309), unnamed (+88980)
adipor1a	unnamed (-4599)
adipor1b	unnamed (+6440)
adipor2	unnamed (+57612)
adka	unnamed (+19), unnamed (+14081), unnamed (+106444), unnamed (+164612), unnamed (+204497)
adkb	unnamed (-69486), unnamed (-23206)
adm2a	unnamed (-29702)
adoa	unnamed (-301209), unnamed (-280886), unnamed (-85819)
adora2b	unnamed (-27557)
adpgk	unnamed (-239958), unnamed (-190523), unnamed (-61729)
adprh	unnamed (-86388)
adra1bb	unnamed (-62592)
adra1d	unnamed (-196599), unnamed (-196368), unnamed (-90149), unnamed (-83096)
adra2a	unnamed (+39462), unnamed (+176323)
adra2b	unnamed (-10503)
adra2da	unnamed (+26402)
adra2db	unnamed (-121345)
adrb1	unnamed (-61239)
adrb1	unnamed (+29141)
adrb2a	unnamed (+16166)
adrb2b	unnamed (-83475)
adrbk2	unnamed (+160849), unnamed (+207508)
adrm1	unnamed (-49008), unnamed (+122337), unnamed (+137699), unnamed (+143385), unnamed (+163514), unnamed (+178774), unnamed (+198602), unnamed (+199927)
adss	unnamed (+58328), unnamed (+66824)
aebp2	unnamed (-169924), unnamed (-133450), unnamed (-125966), unnamed (-74546), unnamed (+63242)
afap1l1a	unnamed (-80542), unnamed (+7451), unnamed (+24047), unnamed (+28100), unnamed (+63228)
agbl4	unnamed (+433718)
agfg1a	unnamed (-72)
aggf1	unnamed (-24835), unnamed (-9802)
agla	unnamed (+55503)
aglb	unnamed (+5853), unnamed (+39944), unnamed (+103773)
agmo	unnamed (+159062), unnamed (+186380), unnamed (+358332), unnamed (+381717), unnamed (+403749)
ago4	unnamed (-194156), unnamed (-193702), unnamed (-181355), unnamed (-163477)
agpat3	unnamed (+62166), unnamed (+90055), unnamed (+134989)
agpat4	unnamed (-105), unnamed (+30691), unnamed (+31436)
agpat6	unnamed (+47870), unnamed (+86878)
agpat9	unnamed (+193258)
agpat9l	unnamed (-20369), unnamed (+23365)
agps	unnamed (+37729), unnamed (+123085)
agrn	unnamed (-36711), unnamed (-36475), unnamed (+26165), unnamed (+60890), unnamed (+66373), unnamed (+93633)
agrn	unnamed (-222570), unnamed (-187845), unnamed (-182362), unnamed (-155102)
agt	unnamed (-134653)
agtpbp1	unnamed (-110), unnamed (+112680)
agtr1b	unnamed (-45341)
agxt2	unnamed (-77078)
ahcyl1	unnamed (-5430)
ahdc1	unnamed (+20862)
ahnak	unnamed (-27731), unnamed (-6291), unnamed (+4747), unnamed (+5744)
ahr1a	unnamed (-80577), unnamed (-17489), unnamed (+35845)
ahr1b	unnamed (-106632), unnamed (-103184), unnamed (-81002), unnamed (-28035), unnamed (+14783)
ahr2	unnamed (-375104), unnamed (+15562), unnamed (+19010), unnamed (+41192), unnamed (+94159)
ahsa1	unnamed (-6401), unnamed (+20120)
ahsa1l	unnamed (+25554), unnamed (+46200), unnamed (+100102), unnamed (+100579), unnamed (+117381), unnamed (+117637), unnamed (+117878), unnamed (+130763), unnamed (+143714)
aifm1	unnamed (-142)
aim1a	unnamed (+13356), unnamed (+27582), unnamed (+31962), unnamed (+40878), unnamed (+59251), unnamed (+71674)
aimp1	unnamed (-206938), unnamed (-145669), unnamed (-132522), unnamed (-80576), unnamed (-51410)
aip	unnamed (+18100)
aire	unnamed (+37646)
ajuba	unnamed (-3156), unnamed (+1917)
ak1	unnamed (+5135), unnamed (+23741), unnamed (+65938), unnamed (+68168), unnamed (+894793)
ak2	unnamed (-62577), unnamed (-20826), unnamed (+3)
ak3	unnamed (+413)
akap10	unnamed (+181827)
akap12b	unnamed (-42529), unnamed (-9178), unnamed (+20903)
akap1b	unnamed (+916)
akap7	unnamed (-120569), unnamed (-41913), unnamed (-33261), unnamed (-26153), unnamed (-183), unnamed (+40876)
akr7a3	unnamed (-275516), unnamed (-37656), unnamed (-35337), unnamed (-28366), unnamed (-3746)
akt2	unnamed (-126910), unnamed (-84556), unnamed (-84266), unnamed (-78956), unnamed (-70245), unnamed (-66076), unnamed (-59963), unnamed (-48855), unnamed (-35271)
aktip	unnamed (-498426), unnamed (-484086), unnamed (-470816), unnamed (-444209), unnamed (-403357), unnamed (-389666), unnamed (-358306), unnamed (-326977), unnamed (-291046), unnamed (-263826), unnamed (-263443), unnamed (-253696), unnamed (-224538), unnamed (-221938), unnamed (-198424), unnamed (-182836)
alas2	unnamed (-71350)
alcama	unnamed (-71583), unnamed (+89028), unnamed (+109722), unnamed (+168465)
alcama	unnamed (-141357), unnamed (-118028), unnamed (+2483)
alcamb	unnamed (+8210)
aldh1a2	unnamed (+43416)
aldh1a3	unnamed (+131818), unnamed (+429036), unnamed (+429933), unnamed (+430646), unnamed (+430907)
aldh3a2a	unnamed (-45707), unnamed (+90392)
aldh3a2b	unnamed (-61)
aldh4a1	unnamed (-61588)
aldh5a1	unnamed (-727301), unnamed (-703865), unnamed (-500466), unnamed (-496072), unnamed (-440800), unnamed (+92986)
aldh7a1	unnamed (+60414), unnamed (+67140), unnamed (+73629)
aldh8a1	unnamed (+50905), unnamed (+53789), unnamed (+111120)
aldh9a1a.1	unnamed (+823)
aldocb	unnamed (+5198)
alg14	unnamed (+13283)
alg2	unnamed (-112796)
alk	unnamed (-56195), unnamed (+954548), unnamed (+961371)
alkbh2	unnamed (+8)
allc	unnamed (+62174), unnamed (+216681), unnamed (+271913)
alox12	unnamed (-98275), unnamed (-63140), unnamed (-62772), unnamed (-55699), unnamed (-3609)
alox5	unnamed (+43207)
alpi.1	unnamed (-4941)
alpi.2	unnamed (+20800)
alpl	unnamed (-100333), unnamed (-81749), unnamed (-76734), unnamed (-15341)
als2a	unnamed (-167334), unnamed (-15328)
ambp	unnamed (+35823), unnamed (+36059), unnamed (+42557), unnamed (+53277)
amd1	unnamed (+12102)
amer2	unnamed (-17490), unnamed (+89266)
amfr	unnamed (-13218)
amh	unnamed (-50319), unnamed (+1297)
amigo1	unnamed (-1067)
ammecr1	unnamed (+26095), unnamed (+26519), unnamed (+55791), unnamed (+91789)
amotl2a	unnamed (-13505), unnamed (+13059)
amotl2b	unnamed (-5240)
ampd3a	unnamed (+18798), unnamed (+179644), unnamed (+205114), unnamed (+213839)
ampd3b	unnamed (-361)
amt	unnamed (-15702), unnamed (+24)
anapc1	unnamed (+123895), unnamed (+171990), unnamed (+283858), unnamed (+366873), unnamed (+419175), unnamed (+421990)
anapc4	unnamed (-148352)
and2	unnamed (-27923), unnamed (-22729)
and4	unnamed (+11895)
angpt1	unnamed (-268775), unnamed (-41997), unnamed (+89323)
angpt2b	unnamed (-147592), unnamed (+390565), unnamed (+955526)
angptl4	unnamed (-9110), unnamed (+5098)
ank2b	unnamed (+246267), unnamed (+281641), unnamed (+337674)
ank3a	unnamed (-80387), unnamed (-24811)
ank3b	unnamed (-247293), unnamed (-244837), unnamed (-182754), unnamed (-160302), unnamed (-155731), unnamed (-90821), unnamed (+54635), unnamed (+105630)
ankhb	unnamed (+9670), unnamed (+41927), unnamed (+43535)
ankib1b	unnamed (+133), unnamed (+310091)
ankrd10b	unnamed (+6319)
ankrd12	unnamed (-35174), unnamed (+6531), unnamed (+88657)
ankrd16	unnamed (+20)
ankrd45	unnamed (-103511), unnamed (-35149)
ankrd46b	unnamed (-175567), unnamed (-156799), unnamed (-116358), unnamed (-105946), unnamed (+26952), unnamed (+41255)
ankrd49	unnamed (-2025), unnamed (+8652)
ankrd54	unnamed (+14)
ankrd6b	unnamed (+6004)
ano1	unnamed (-134114), unnamed (-78367)
ano10a	unnamed (-159296), unnamed (-92585), unnamed (-55907), unnamed (+49427)
ano2	unnamed (+56055), unnamed (+100254), unnamed (+107604), unnamed (+115883), unnamed (+144299)
ano3	unnamed (+77243)
ano5b	unnamed (+7853)
ano6	unnamed (-113465), unnamed (-91248)
anp32a	unnamed (-41320), unnamed (-40116), unnamed (-22590), unnamed (-1653)
anp32e	unnamed (-51296), unnamed (-44511), unnamed (-6311)
anpepa	unnamed (-8373)
antxr1a	unnamed (+45823)
antxr1c	unnamed (+116470)
antxr1d	unnamed (+804), unnamed (+5877)
anxa2a	unnamed (-24201), unnamed (-6784)
anxa3a	unnamed (-115845), unnamed (-74489), unnamed (-4273), unnamed (-42)
anxa5a	unnamed (+129115)
anxa5b	unnamed (+14075), unnamed (+16294)
aox1	unnamed (-56794), unnamed (-50744)
ap1b1	unnamed (-54582), unnamed (-40170)
ap1g1	unnamed (-439027), unnamed (-309234), unnamed (-179767), unnamed (-136812), unnamed (-96325), unnamed (-70094), unnamed (-51876), unnamed (-41699), unnamed (-41217), unnamed (-35106), unnamed (-31287), unnamed (-28483), unnamed (-23142), unnamed (-22833), unnamed (-22165), unnamed (-8438), unnamed (-2710)
ap1m3	unnamed (+142385)
ap1s1	unnamed (+8688)
ap2m1a	unnamed (-25790)
ap2s1	unnamed (-215639), unnamed (-215097), unnamed (-133807), unnamed (-119526), unnamed (-98272), unnamed (-64039), unnamed (-50454), unnamed (-45724), unnamed (-3417), unnamed (+40669)
ap3d1	unnamed (-37700)
ap3m1	unnamed (-608)
ap3m2	unnamed (-30842), unnamed (-27827), unnamed (+27296), unnamed (+35140), unnamed (+45545), unnamed (+45767), unnamed (+63753), unnamed (+72427)
ap4b1	unnamed (+12833)
ap4e1	unnamed (-9194)
ap4m1	unnamed (+18430), unnamed (+18650), unnamed (+28385), unnamed (+29526)
ap4s1	unnamed (-11765), unnamed (-1286), unnamed (+26610)
apaf1	unnamed (+2169), unnamed (+103587), unnamed (+116777), unnamed (+321352), unnamed (+346061)
apbb1ip	unnamed (-69782), unnamed (-102), unnamed (+9736)
apc	unnamed (+62037)
api5	unnamed (+25097)
apip	unnamed (+197673)
aplnra	unnamed (-96185), unnamed (-78217), unnamed (-65206), unnamed (-58282), unnamed (-41661), unnamed (-40357), unnamed (-13730), unnamed (-8723), unnamed (-975), unnamed (-258)
aplnra	unnamed (+60127), unnamed (+78095), unnamed (+91106), unnamed (+98030), unnamed (+114651), unnamed (+115955), unnamed (+142582), unnamed (+147589)
aplnrb	unnamed (-20148), unnamed (-19490)
aplp1	unnamed (-226874), unnamed (-213050), unnamed (-118671), unnamed (-47198)
aplp2	unnamed (+154936)
apoa1b	unnamed (+27208), unnamed (+53885)
apoa4	unnamed (-8055)
apoc1l	unnamed (-5459)
apoc2	unnamed (+22106), unnamed (+28690), unnamed (+114006), unnamed (+116493), unnamed (+126790), unnamed (+133105), unnamed (+145363)
apoeb	unnamed (-9579), unnamed (-2277), unnamed (+5923)
apooa	unnamed (+40586)
appa	unnamed (-36342), unnamed (-35802), unnamed (-17265), unnamed (-5234)
appb	unnamed (-101038)
appl2	unnamed (-56703), unnamed (-53792), unnamed (-2884)
aqp3a	unnamed (-7570), unnamed (-7136), unnamed (-53), unnamed (+2144), unnamed (+54100)
aqp3b	unnamed (-12127)
aqp4	unnamed (-229012), unnamed (+35628), unnamed (+39035)
aqp8a.1	unnamed (-1099)
aqp8b	unnamed (-40932), unnamed (-29277)
aqr	unnamed (-63608)
ar	unnamed (-20621), unnamed (+61340)
arap3	unnamed (-9386), unnamed (+45069), unnamed (+79246), unnamed (+85292)
arcn1b	unnamed (+21728), unnamed (+48478), unnamed (+69293), unnamed (+110175), unnamed (+119472), unnamed (+151004)
arf2	unnamed (+22120)
arfgap3	unnamed (-16394), unnamed (-15921)
arfgef1	unnamed (+20453), unnamed (+29673)
arfgef2	unnamed (+24207)
arfip2a	unnamed (-251755), unnamed (+25141), unnamed (+67345)
arfip2b	unnamed (-104877)
arfrp1	unnamed (-808965), unnamed (-794093), unnamed (-760792), unnamed (-719663), unnamed (-698227), unnamed (-691021), unnamed (-675334), unnamed (-543438), unnamed (-361675), unnamed (-361486), unnamed (-41)
arg1	unnamed (+71109)
arglu1a	unnamed (-82928), unnamed (-80706), unnamed (-63231), unnamed (-58654), unnamed (-49512), unnamed (-5973), unnamed (+7715)
arhgap10	unnamed (-30654)
arhgap11a	unnamed (-383), unnamed (+72842)
arhgap12a	unnamed (+14980)
arhgap12b	unnamed (+34912), unnamed (+48540), unnamed (+163659), unnamed (+174315), unnamed (+221973)
arhgap15	unnamed (-86313), unnamed (-42774), unnamed (-33632), unnamed (-29055), unnamed (-11580), unnamed (-9358)
arhgap17a	unnamed (-2767)
arhgap21a	unnamed (-72934), unnamed (+31951)
arhgap24	unnamed (-55553), unnamed (-52963), unnamed (+66479), unnamed (+94118), unnamed (+174658), unnamed (+282459)
arhgap28	unnamed (-39796), unnamed (-39628), unnamed (+9322), unnamed (+121877), unnamed (+123123)
arhgap29b	unnamed (+16242)
arhgap39	unnamed (+4784), unnamed (+14786)
arhgap4b	unnamed (-18693)
arhgap5	unnamed (+37684), unnamed (+49478)
arhgdia	unnamed (+1555)
arhgdig	unnamed (-360)
arhgef10lb	unnamed (-293), unnamed (+13650)
arhgef11	unnamed (+80356)
arhgef12b	unnamed (-284884), unnamed (-278779), unnamed (-266511)
arhgef16	unnamed (+18262)
arhgef18a	unnamed (-58878), unnamed (-9941)
arhgef18b	unnamed (-116389), unnamed (-108869), unnamed (-59768), unnamed (+71346)
arhgef19	unnamed (-18758), unnamed (-10158), unnamed (-5044)
arhgef1a	unnamed (-71462), unnamed (-50722), unnamed (+35510)
arhgef1b	unnamed (+10668)
arhgef2	unnamed (-5331), unnamed (-4711)
arhgef28	unnamed (-596), unnamed (+63881), unnamed (+221465), unnamed (+298063), unnamed (+310453), unnamed (+318922), unnamed (+330418)
arhgef3l	unnamed (+3540)
arhgef4	unnamed (-31387), unnamed (+10525), unnamed (+32907), unnamed (+67724)
arhgef7a	unnamed (+122284), unnamed (+154336)
arhgef7b	unnamed (+38691)
arhgef9a	unnamed (+104341)
arid1ab	unnamed (-70711), unnamed (-28768), unnamed (+10293), unnamed (+28951), unnamed (+61396), unnamed (+77938)
arid1b	unnamed (+46758)
arid4a	unnamed (-9977)
arid5a	unnamed (-44871)
arih1	unnamed (+50612)
arih2	unnamed (-19248)
arl14	unnamed (-15302)
arl15a	unnamed (+80830), unnamed (+114503)
arl15b	unnamed (-32738)
arl3l1	unnamed (-65080)
arl4ca	unnamed (-41454), unnamed (+16920), unnamed (+22970)
arl4cb	unnamed (-27516), unnamed (+4190), unnamed (+14248), unnamed (+28532)
arl6ip5a	unnamed (+13331), unnamed (+31405), unnamed (+51317), unnamed (+92597)
arl8	unnamed (+15760), unnamed (+144922)
arl8ba	unnamed (-105), unnamed (+6348)
arl8bb	unnamed (-2284), unnamed (+56421)
armc7	unnamed (-22388)
arntl1b	unnamed (-160190), unnamed (-156654), unnamed (-109178), unnamed (-30543), unnamed (-23844)
arpc1b	unnamed (+204)
arpc2	unnamed (-2102)
arpc4	unnamed (+945)
arpc5a	unnamed (+18109)
arpc5b	unnamed (+91627)
arpc5la	unnamed (-149284)
arpp19a	unnamed (-67896), unnamed (-6964), unnamed (-80)
arpp21	unnamed (-36982), unnamed (+3381), unnamed (+41212)
arrb2a	unnamed (-17997), unnamed (-17777), unnamed (-8042), unnamed (-6901)
arrb2b	unnamed (+10639), unnamed (+45774), unnamed (+46142), unnamed (+53215)
arrdc2	unnamed (-75719), unnamed (+11195), unnamed (+40084), unnamed (+68830)
arrdc3a	unnamed (-666831), unnamed (-625453), unnamed (-584785), unnamed (-554534), unnamed (-420587), unnamed (-186403), unnamed (+11773), unnamed (+65039), unnamed (+101207), unnamed (+119816), unnamed (+298119)
arrdc3b	unnamed (-18247), unnamed (+1637)
arsa	unnamed (-414280), unnamed (-311711), unnamed (+8089)
arsh	unnamed (-138819), unnamed (-19868), unnamed (+138722)
arsk	unnamed (-101379)
artna	unnamed (-42294), unnamed (-3364)
artnb	unnamed (-445)
arv1	unnamed (-71), unnamed (+12745), unnamed (+14980)
as3mt	unnamed (+147702)
asah1a	unnamed (-67716), unnamed (+18757)
asap1a	unnamed (+81652)
asap2a	unnamed (+11677), unnamed (+69428)
asap2b	unnamed (+5505)
asap3	unnamed (-22829), unnamed (+36015), unnamed (+122778), unnamed (+127644)
asb12a	unnamed (-13221)
asb13a.2	unnamed (+24327), unnamed (+75360), unnamed (+90702), unnamed (+99116)
asb13b	unnamed (-26923)
asb14	unnamed (+82618), unnamed (+222066)
asb18	unnamed (+19003)
asb2a	unnamed (+30858)
asb4	unnamed (-42596)
ascl1a	unnamed (+48458), unnamed (+56554), unnamed (+66717)
ascl1b	unnamed (+52662), unnamed (+132831)
asf1ba	unnamed (+10794)
asic1a	unnamed (-5035)
asic2	unnamed (-102681), unnamed (-90163), unnamed (-59593), unnamed (-24521)
asic4a	unnamed (+205071)
aspa	unnamed (+12674), unnamed (+13167), unnamed (+162080)
aspg	unnamed (+26723), unnamed (+57037), unnamed (+104350), unnamed (+173042), unnamed (+207836), unnamed (+512895), unnamed (+703650), unnamed (+708828), unnamed (+716248), unnamed (+723853), unnamed (+728196), unnamed (+733692), unnamed (+739614), unnamed (+959623), unnamed (+966446)
aspscr1	unnamed (-61501), unnamed (-26859), unnamed (+10449), unnamed (+10728)
asrgl1	unnamed (+41214)
ass1	unnamed (+5510), unnamed (+21700), unnamed (+36382), unnamed (+68390), unnamed (+133300)
astn1	unnamed (-235185), unnamed (-156988), unnamed (+2390)
asun	unnamed (+30636)
atat1	unnamed (+62822)
ate1	unnamed (+67400), unnamed (+96819), unnamed (+104003), unnamed (+110903), unnamed (+115867), unnamed (+117918), unnamed (+130650)
atf3	unnamed (-9530), unnamed (+6269)
atf4b1	unnamed (-74367), unnamed (-73877), unnamed (+43775)
atf5a	unnamed (+17997)
atf5b	unnamed (-179919), unnamed (-153169), unnamed (-132354), unnamed (-91472), unnamed (-82175), unnamed (-50643)
atf6	unnamed (+73656)
atf7a	unnamed (+9023)
atf7ip	unnamed (+3502)
atg10	unnamed (-76346), unnamed (-14591), unnamed (-8075), unnamed (+152642)
atg4b	unnamed (-52)
atg5	unnamed (+30275)
atg9a	unnamed (-12527), unnamed (+41919)
athl1	unnamed (-18985)
atic	unnamed (+7370), unnamed (+38552)
atl2	unnamed (+4977), unnamed (+19390)
atl3	unnamed (+9942), unnamed (+10661)
atm	unnamed (+152719)
atmin	unnamed (-919)
atoh1a	unnamed (-346693)
atoh1c	unnamed (-487198), unnamed (-158331), unnamed (+18418)
atoh7	unnamed (-2340)
atoh8	unnamed (-59002)
atp10a	unnamed (-120111)
atp11a	unnamed (+11330), unnamed (+125332), unnamed (+142642), unnamed (+151163)
atp11b	unnamed (-297884), unnamed (-253229), unnamed (-227085), unnamed (-175607), unnamed (-175041), unnamed (-160875), unnamed (-160532), unnamed (-104676), unnamed (-58242), unnamed (-8618)
atp11c	unnamed (-94865), unnamed (-16299), unnamed (+19545), unnamed (+43758), unnamed (+63398), unnamed (+63673), unnamed (+73148), unnamed (+77340), unnamed (+90449)
atp13a	unnamed (+19100), unnamed (+84391)
atp13a2	unnamed (-29777), unnamed (+5294), unnamed (+11926)
atp1a1a.1	unnamed (+18312)
atp1a1a.2	unnamed (-58905)
atp1a3a	unnamed (-375551), unnamed (-151594), unnamed (-121872), unnamed (-117864), unnamed (-77192), unnamed (+63100)
atp1b2b	unnamed (-88985)
atp1b3a	unnamed (+1185)
atp1b3b	unnamed (+170767), unnamed (+215485)
atp2a2a	unnamed (-14104), unnamed (+6542), unnamed (+144766)
atp2a2b	unnamed (+25459)
atp2a3	unnamed (-144420), unnamed (+3303)
atp2b1a	unnamed (-162250), unnamed (-58092), unnamed (-143), unnamed (+111084), unnamed (+116165)
atp2b2	unnamed (-121866), unnamed (+8452), unnamed (+121107)
atp2b3b	unnamed (+35613), unnamed (+110644), unnamed (+165708), unnamed (+171666), unnamed (+173319)
atp2b4	unnamed (+28044)
atp2c1	unnamed (-10817)
atp5d	unnamed (+13471)
atp5g3a	unnamed (-199871), unnamed (-199716), unnamed (-163455)
atp5h	unnamed (+30679)
atp5j	unnamed (+8729)
atp5s	unnamed (+15432)
atp6v0a1a	unnamed (-70073), unnamed (+45040)
atp6v0a1b	unnamed (-2693)
atp6v0ca	unnamed (-53058)
atp6v0cb	unnamed (-244929)
atp6v1b2	unnamed (-11863)
atp8a1	unnamed (-18583), unnamed (-5030), unnamed (+5974), unnamed (+166526), unnamed (+174651), unnamed (+181907), unnamed (+194360)
atp8a2	unnamed (+348), unnamed (+31658), unnamed (+62260), unnamed (+64981)
atp8b1	unnamed (+3344), unnamed (+34557), unnamed (+196086), unnamed (+229616)
atp8b5a	unnamed (-17149), unnamed (-9245), unnamed (+52785)
atpv0e1	unnamed (-5042), unnamed (+26716), unnamed (+54527), unnamed (+54892), unnamed (+68655), unnamed (+165155)
atpv0e2	unnamed (-115323), unnamed (-84)
atr	unnamed (-191), unnamed (+58943)
atrn	unnamed (-50072), unnamed (-35181)
atrnl1a	unnamed (+388196), unnamed (+538815)
atrnl1b	unnamed (-2341)
atxn1a	unnamed (-190678), unnamed (-189749), unnamed (-145824), unnamed (-103037), unnamed (-91983), unnamed (-771)
atxn1b	unnamed (-6697)
atxn7l2a	unnamed (-6462)
atxn7l3	unnamed (-45536)
auh	unnamed (+60871), unnamed (+70281)
auts2	unnamed (-668380), unnamed (-634694), unnamed (-517154), unnamed (-439063), unnamed (-156887), unnamed (-16250), unnamed (+27059), unnamed (+40512)
aven	unnamed (+98688)
axin1	unnamed (-91903), unnamed (+104194)
axin2	unnamed (-134655), unnamed (-127748), unnamed (-102233), unnamed (-86431), unnamed (-78394), unnamed (-43378), unnamed (-3134), unnamed (+3953), unnamed (+97678)
azi1	unnamed (-15623), unnamed (-3821), unnamed (+4253), unnamed (+44301)
azin1a	unnamed (+55), unnamed (+68045)
b2m	unnamed (-39798), unnamed (-15062)
b3galnt2	unnamed (-242989), unnamed (-242803), unnamed (-232374), unnamed (+36558)
b3galt2	unnamed (+15737)
b3galtlb	unnamed (-1130)
b3gat2	unnamed (+85141), unnamed (+275612)
b3gnt2b	unnamed (-27206), unnamed (-3490), unnamed (+20079), unnamed (+49508), unnamed (+120861)
b3gnt2l	unnamed (-25416), unnamed (-1981), unnamed (+13666)
b3gnt5a	unnamed (+73759)
b3gntl1	unnamed (-7929), unnamed (-91)
b4galt1	unnamed (+25986)
b4galt2	unnamed (+101569)
b4galt4	unnamed (-43213)
b4galt5	unnamed (-47)
b4galt6	unnamed (-308900), unnamed (-308346)
b9d1	unnamed (-24), unnamed (+37687)
babam1	unnamed (-33960)
bace2	unnamed (-432216), unnamed (-262807), unnamed (+1733)
bach1	unnamed (+827)
bach2b	unnamed (-31789), unnamed (-31681), unnamed (-27872), unnamed (+7273), unnamed (+100563)
bag2	unnamed (+7677)
bai2	unnamed (-57960), unnamed (+168501), unnamed (+245233), unnamed (+275185)
baiap2a	unnamed (-10), unnamed (+12554), unnamed (+16965), unnamed (+92081), unnamed (+104447), unnamed (+177859), unnamed (+217880), unnamed (+227444), unnamed (+303680)
baiap2l1b	unnamed (+267), unnamed (+210198)
bambia	unnamed (+124321), unnamed (+162585), unnamed (+175475), unnamed (+177827), unnamed (+271162)
bambib	unnamed (+2974), unnamed (+46645)
banp	unnamed (+227776), unnamed (+330639), unnamed (+441363), unnamed (+458616), unnamed (+482666), unnamed (+520098), unnamed (+520341), unnamed (+531767)
barhl1a	unnamed (+12663)
barhl2	unnamed (+10713), unnamed (+99152), unnamed (+146101), unnamed (+270305)
barx2	unnamed (+10653), unnamed (+39608), unnamed (+41942), unnamed (+64206), unnamed (+77168), unnamed (+130949)
batf3	unnamed (+12961)
baz1a	unnamed (-28)
baz1b	unnamed (+4410), unnamed (+79943)
bbc3	unnamed (-13336), unnamed (-488), unnamed (-107), unnamed (+3184), unnamed (+31127)
bbs12	unnamed (+28595), unnamed (+82465)
bbs4	unnamed (-147535), unnamed (-45491), unnamed (-34940)
bbs5	unnamed (-42697)
bbs9	unnamed (+39141)
bcam	unnamed (+5312), unnamed (+17570), unnamed (+23885), unnamed (+34182), unnamed (+36669), unnamed (+121985), unnamed (+128569)
bcap29	unnamed (-11646), unnamed (+30881)
bcar3	unnamed (-17728), unnamed (+17046), unnamed (+43934), unnamed (+205670)
bcas3	unnamed (+149979)
bccip	unnamed (+5155), unnamed (+369300), unnamed (+382223), unnamed (+465369), unnamed (+612814)
bckdhb	unnamed (+44979)
bckdk	unnamed (-71)
bcl11aa	unnamed (+22921), unnamed (+41711), unnamed (+54492), unnamed (+82237), unnamed (+91232), unnamed (+96056), unnamed (+96467), unnamed (+102272), unnamed (+108263), unnamed (+130096), unnamed (+139404), unnamed (+190083), unnamed (+210709), unnamed (+271725), unnamed (+419405), unnamed (+505894), unnamed (+637737), unnamed (+821299), unnamed (+841042)
bcl11ab	unnamed (+36084), unnamed (+48706), unnamed (+57863), unnamed (+69139), unnamed (+83271)
bcl2	unnamed (-77758), unnamed (+31726), unnamed (+165830)
bcl2l1	unnamed (-45004), unnamed (+18822), unnamed (+23044)
bcl2l10	unnamed (+72560)
bcl2l13	unnamed (+83), unnamed (+10694), unnamed (+32621)
bcl6ab	unnamed (-23246), unnamed (-2160)
bcl7ba	unnamed (-80021)
bcl9l	unnamed (-120751), unnamed (-3647), unnamed (+57972), unnamed (+66896)
bcor	unnamed (+29482), unnamed (+46390), unnamed (+86405), unnamed (+100757), unnamed (+118504), unnamed (+125720), unnamed (+133072), unnamed (+133301), unnamed (+155947), unnamed (+172741), unnamed (+200911), unnamed (+213839), unnamed (+278429)
bcr	unnamed (-33661)
bcs1l	unnamed (-426)
bdh2	unnamed (-7356)
bdnf	unnamed (+1213)
becn1	unnamed (-57645), unnamed (-34073), unnamed (+277704)
bet1	unnamed (-45778), unnamed (-35447)
bhlha15	unnamed (-35468)
bhlhe23	unnamed (-64035)
bhlhe40	unnamed (-199177), unnamed (-141631), unnamed (-124926), unnamed (-57949), unnamed (-48419)
bicd1a	unnamed (+71539)
bida	unnamed (+8103), unnamed (+30030)
bin1	unnamed (+25204)
bin2b	unnamed (+66)
bin3	unnamed (+60485)
birc6	unnamed (+35493), unnamed (+75216), unnamed (+202603), unnamed (+432299)
birc7	unnamed (+73694), unnamed (+152470), unnamed (+172588), unnamed (+342993), unnamed (+353216), unnamed (+390600), unnamed (+396513), unnamed (+439754), unnamed (+472912)
blm	unnamed (+18642), unnamed (+169687)
blmh	unnamed (+8297)
bloc1s4	unnamed (-72463), unnamed (-57137), unnamed (-30897), unnamed (-18337)
blvra	unnamed (-97218)
bmb	unnamed (+706)
bmf2	unnamed (+30333)
bmi1a	unnamed (+19347)
bmp16	unnamed (-3987)
bmp1a	unnamed (+36789), unnamed (+43804), unnamed (+105358)
bmp1b	unnamed (+102837)
bmp2b	unnamed (+4153), unnamed (+10724), unnamed (+42283), unnamed (+42797), unnamed (+90177)
bmp4	unnamed (-42138), unnamed (-37613), unnamed (+66728), unnamed (+67191)
bmp5	unnamed (-414)
bmp6	unnamed (-4924)
bmp7a	unnamed (-2904), unnamed (+18182), unnamed (+38026)
bmp7b	unnamed (+81236)
bmp8a	unnamed (-267104), unnamed (-261675), unnamed (-261269), unnamed (-250140), unnamed (-193287)
bmper	unnamed (-125570), unnamed (-29076), unnamed (+34720)
bmpr1aa	unnamed (+56648)
bmpr1ab	unnamed (+485), unnamed (+29830), unnamed (+33502), unnamed (+50722), unnamed (+59860)
bmpr1ba	unnamed (-27363), unnamed (+79658), unnamed (+81658), unnamed (+110682), unnamed (+161072)
bmpr1bb	unnamed (-37212), unnamed (+146438), unnamed (+193342)
bmpr1bb	unnamed (+23651)
bmpr2b	unnamed (+49048), unnamed (+56424), unnamed (+124185), unnamed (+170276), unnamed (+198405), unnamed (+209927), unnamed (+218304), unnamed (+351116)
bms1l	unnamed (+85447), unnamed (+132406)
bnc2	unnamed (-277298), unnamed (-120314), unnamed (-84241), unnamed (-69670), unnamed (-58908), unnamed (-16624), unnamed (+14790), unnamed (+18568), unnamed (+91293)
bnip3	unnamed (+907), unnamed (+27929)
bnip3la	unnamed (-325873), unnamed (-85376)
bnip3lb	unnamed (+1237)
bnip4	unnamed (+927)
boc	unnamed (-79483), unnamed (-48698), unnamed (-48218), unnamed (-26842), unnamed (+12349), unnamed (+19862), unnamed (+29828), unnamed (+45795)
boka	unnamed (-2281)
bola1	unnamed (-252497), unnamed (-94465), unnamed (+11700), unnamed (+25986), unnamed (+31927), unnamed (+36081), unnamed (+57536), unnamed (+68911), unnamed (+69022), unnamed (+71017)
bon	unnamed (+89416)
bop1	unnamed (+8991)
braf	unnamed (+54313)
brca2	unnamed (-134063), unnamed (-15739), unnamed (+85343)
brd1a	unnamed (+353027), unnamed (+640978), unnamed (+716215), unnamed (+739294)
brd1b	unnamed (-24041)
bre	unnamed (+60977), unnamed (+171038)
brf2	unnamed (-49338), unnamed (-10330)
brip1	unnamed (-100310), unnamed (-36802), unnamed (+61286), unnamed (+99725), unnamed (+119444), unnamed (+120733)
brox	unnamed (+86966), unnamed (+100957)
bsdc1	unnamed (+175447), unnamed (+187367)
bsg	unnamed (+17008)
btaf1	unnamed (+25367), unnamed (+72406), unnamed (+89205), unnamed (+97851)
btbd11b	unnamed (+24702)
btbd6a	unnamed (-193762), unnamed (-103428), unnamed (-89618), unnamed (-23517)
btc	unnamed (+810)
btd	unnamed (+44607), unnamed (+48153)
btf3l4	unnamed (+17448), unnamed (+47878)
btf3l4	unnamed (+39052), unnamed (+69482)
btg3	unnamed (-162930), unnamed (-123372), unnamed (-105882)
btr04	unnamed (+41522)
btr29	unnamed (+94888)
btr32	unnamed (-87181), unnamed (-70978), unnamed (-43372), unnamed (-19713)
bzw1b	unnamed (-1586)
bzw2	unnamed (+7159)
c10orf11	unnamed (+66818), unnamed (+77136), unnamed (+120021), unnamed (+131541), unnamed (+536153), unnamed (+591907), unnamed (+751989)
c1d	unnamed (-3305), unnamed (+125611)
c1galt1b	unnamed (-211)
c1orf109	unnamed (-68)
c1orf27	unnamed (+8500), unnamed (+15884), unnamed (+26179), unnamed (+26412), unnamed (+40285)
c1ql2	unnamed (-2130), unnamed (+14442)
c1ql3a	unnamed (-201827), unnamed (-192801), unnamed (-69491)
c1ql3b	unnamed (-47032)
c2cd2l	unnamed (+47868)
c5	unnamed (+53346), unnamed (+68192)
ca2	unnamed (-257146)
ca5	unnamed (+118120)
ca6	unnamed (-2245), unnamed (-119)
ca8	unnamed (+244132)
cab39l	unnamed (-89671), unnamed (-86820), unnamed (-47651)
cables2a	unnamed (+3630)
cabp1b	unnamed (-206728)
cabp2a	unnamed (-22067), unnamed (-14158)
cabp2b	unnamed (-12297)
cacna1ab	unnamed (+311933), unnamed (+312996), unnamed (+313397)
cacna1ba	unnamed (+55816), unnamed (+202337)
cacna1bb	unnamed (-41684), unnamed (+302980), unnamed (+320559), unnamed (+339722)
cacna1c	unnamed (+142653)
cacna1da	unnamed (-513627), unnamed (-92448), unnamed (-32758)
cacna1f	unnamed (-52991)
cacna1g	unnamed (+107861), unnamed (+464116)
cacna1i	unnamed (+141536)
cacna1r	unnamed (+165968)
cacna1sa	unnamed (+10976)
cacnb1	unnamed (-2869), unnamed (-2606)
cacnb2a	unnamed (-301085), unnamed (-198679), unnamed (-80846), unnamed (-52875)
cacnb4b	unnamed (+70695), unnamed (+80538), unnamed (+89179)
cacng1	unnamed (-11153)
cacng3a	unnamed (-62317)
cacng5a	unnamed (-27054)
cacng7a	unnamed (-157576)
cacng8b	unnamed (+770)
cad	unnamed (+40503)
cadm1a	unnamed (-9396), unnamed (+86130), unnamed (+96096), unnamed (+106071), unnamed (+368543)
cadm1b	unnamed (-123263), unnamed (-113462)
cadm2b	unnamed (-344810), unnamed (-259765)
cadm4	unnamed (-140624)
cadps2	unnamed (+207220)
cahz	unnamed (-112193), unnamed (+143735)
calca	unnamed (+244208), unnamed (+278385), unnamed (+293889), unnamed (+310721), unnamed (+327897), unnamed (+331634), unnamed (+360330), unnamed (+423779)
calcrla	unnamed (-90616), unnamed (+45764)
calcrlb	unnamed (-118530), unnamed (-20602), unnamed (-11074), unnamed (+40939)
cald1l	unnamed (-141400), unnamed (-87820), unnamed (+17921)
calml4a	unnamed (-45436), unnamed (-25493), unnamed (-25044), unnamed (+15111), unnamed (+17873), unnamed (+24321), unnamed (+114697)
calml4b	unnamed (+42413), unnamed (+111316), unnamed (+126924)
caln2	unnamed (-95726), unnamed (-91724), unnamed (-89597), unnamed (-81105), unnamed (-77591), unnamed (-73567)
calrl	unnamed (-346377), unnamed (-293064), unnamed (-43374), unnamed (-164)
calua	unnamed (-103)
calub	unnamed (-82)
camk1ga	unnamed (-41576), unnamed (+45621)
camk1gb	unnamed (-66226), unnamed (-63975)
camk2b1	unnamed (+3864)
camk2d1	unnamed (-5022), unnamed (+35310), unnamed (+91343), unnamed (+126717)
camk2d2	unnamed (-22436)
camk2g1	unnamed (+35707), unnamed (+42136), unnamed (+198765), unnamed (+373042)
camkk1	unnamed (-65932), unnamed (+7443), unnamed (+7556), unnamed (+14305), unnamed (+79481)
camkvb	unnamed (+95139), unnamed (+123681), unnamed (+173528), unnamed (+182888)
camsap1a	unnamed (+15270)
camsap1b	unnamed (-100440), unnamed (-100197), unnamed (-55673), unnamed (+21742)
camsap2	unnamed (+64380), unnamed (+78473)
camta1a	unnamed (+30297), unnamed (+151374), unnamed (+217798)
canx	unnamed (-271344), unnamed (-265777), unnamed (+69925), unnamed (+70197)
cap2	unnamed (+65159), unnamed (+120431)
capn12	unnamed (-31409), unnamed (-16338), unnamed (-9203), unnamed (-4774), unnamed (+15437)
capn1a	unnamed (+14511), unnamed (+14936)
capn1b	unnamed (-19001), unnamed (+3300)
capn2b	unnamed (-79268), unnamed (+6565)
capn3a	unnamed (-73531), unnamed (+67669)
capn5a	unnamed (+4162)
capn7	unnamed (+6791)
capn9	unnamed (+157165)
capns1a	unnamed (-1404)
capns1b	unnamed (-2541)
caprin2	unnamed (-73939), unnamed (-69022), unnamed (-64388), unnamed (-35590), unnamed (+17607), unnamed (+54438), unnamed (+62008), unnamed (+66292), unnamed (+72459), unnamed (+73535), unnamed (+82597), unnamed (+138731), unnamed (+179713)
capsla	unnamed (-99611)
capza1a	unnamed (+870)
capza1b	unnamed (-11939), unnamed (+22408), unnamed (+242151)
capzb	unnamed (+21918), unnamed (+24500)
carhsp1	unnamed (+1390), unnamed (+17932)
cart2	unnamed (-57720), unnamed (+163843)
cart4	unnamed (-77754), unnamed (-39554), unnamed (-32769)
casc3	unnamed (+59113), unnamed (+64999), unnamed (+90906), unnamed (+93397), unnamed (+121248), unnamed (+146680), unnamed (+205216), unnamed (+214384)
casd1	unnamed (+32422)
cask	unnamed (-69519), unnamed (-62500), unnamed (-62354), unnamed (-11061)
casp3a	unnamed (-126019), unnamed (-86448), unnamed (+47064), unnamed (+47499)
casp7	unnamed (+12367)
casp8	unnamed (+758)
casp8l2	unnamed (-157564), unnamed (-146356), unnamed (-118698), unnamed (-98264), unnamed (-14266)
caspa	unnamed (-4698)
caspb	unnamed (+54134)
caspb	unnamed (+2925)
cast	unnamed (+22801)
cav3	unnamed (-12714)
cbfa2t2	unnamed (-458885), unnamed (-458696), unnamed (-276933), unnamed (-145037), unnamed (-129350), unnamed (-122144), unnamed (-100708), unnamed (-59579), unnamed (-26278), unnamed (-11406)
cbfb	unnamed (-106843), unnamed (+11276), unnamed (+44329)
cbl	unnamed (+69587)
cblb	unnamed (-101591), unnamed (-84101), unnamed (-44543), unnamed (+4679), unnamed (+63422), unnamed (+84116)
cbln2b	unnamed (+610518)
cbln4	unnamed (-79766)
cbln8	unnamed (-780022), unnamed (-756309), unnamed (-665154), unnamed (-578806)
cbr1l	unnamed (+7579)
cbr4	unnamed (+14257)
cbsb	unnamed (+7118), unnamed (+32910), unnamed (+227449)
cbx1a	unnamed (-265004), unnamed (-240049), unnamed (-236944), unnamed (-183055), unnamed (-139744), unnamed (-133350), unnamed (-120788), unnamed (-15197)
cbx2	unnamed (-148326), unnamed (+231), unnamed (+113588)
cbx3b	unnamed (-48184), unnamed (-19959), unnamed (-19333), unnamed (-14070)
cbx4	unnamed (-98069), unnamed (-97926), unnamed (-22503)
cbx5	unnamed (+74020), unnamed (+120901)
cbx6a	unnamed (-4305)
cbx8b	unnamed (-12796)
cc2d2a	unnamed (-93096), unnamed (-91676), unnamed (+71794), unnamed (+93445), unnamed (+98771), unnamed (+100803), unnamed (+135147), unnamed (+172469), unnamed (+175193), unnamed (+209159)
ccar1	unnamed (-4746), unnamed (+71531)
ccbe1	unnamed (+247122)
ccbl2	unnamed (+88851)
ccdc120	unnamed (-1648)
ccdc129	unnamed (-3612)
ccdc147	unnamed (+419399), unnamed (+641645)
ccdc149a	unnamed (-24714), unnamed (+403928)
ccdc149b	unnamed (+42212)
ccdc170	unnamed (+212850)
ccdc19	unnamed (-535939), unnamed (-491929), unnamed (-383139), unnamed (-352580), unnamed (-326398), unnamed (-317624), unnamed (-302919), unnamed (-290979), unnamed (-254524)
ccdc24	unnamed (+66720), unnamed (+72259)
ccdc25	unnamed (-688)
ccdc40	unnamed (+95370)
ccdc59	unnamed (+131)
ccdc6b	unnamed (-114396), unnamed (-63401)
ccdc77	unnamed (-53), unnamed (+98031)
ccdc78	unnamed (-9530)
ccdc80	unnamed (-271329), unnamed (-162014), unnamed (-133187), unnamed (-123079), unnamed (-79398), unnamed (-35992), unnamed (-26341)
ccdc82	unnamed (-64267)
ccdc85a	unnamed (-12463)
ccdc85cb	unnamed (+52905)
ccdc9	unnamed (+56851)
ccdc92	unnamed (-187415), unnamed (-160548), unnamed (-135369), unnamed (-102951), unnamed (-5438), unnamed (+101926)
ccdc94	unnamed (+16299), unnamed (+68602), unnamed (+90150)
cck	unnamed (+96503), unnamed (+104557)
ccl-c5a	unnamed (+5814)
ccnb1	unnamed (+5070)
ccnb2	unnamed (-37972)
ccnd1	unnamed (-116845), unnamed (-107178), unnamed (-106837), unnamed (-105016), unnamed (-104504), unnamed (-103469), unnamed (-99707), unnamed (-99516), unnamed (-99206), unnamed (-98347), unnamed (-20806)
ccnd2a	unnamed (-194330), unnamed (-190968), unnamed (-131706), unnamed (-77172), unnamed (-75063), unnamed (-23642), unnamed (-9)
ccnd3	unnamed (+29097)
ccne1	unnamed (+12798), unnamed (+59486)
ccnh	unnamed (+89), unnamed (+74946)
ccni	unnamed (-39435)
ccnk	unnamed (-2681)
ccnl1a	unnamed (-189910)
ccny	unnamed (-175307), unnamed (-166775), unnamed (-133297), unnamed (-81178), unnamed (-57291), unnamed (-53769), unnamed (-53198), unnamed (+65586)
ccr9b	unnamed (+290046), unnamed (+295717), unnamed (+336581)
ccr9b	unnamed (-305556)
ccrn4la	unnamed (+8587)
cct3	unnamed (-12), unnamed (+38915)
cct6a	unnamed (+207)
cct7	unnamed (-20089)
ccz1	unnamed (+13618)
cd151l	unnamed (+672)
cd2ap	unnamed (+3385), unnamed (+72689)
cd40	unnamed (-39481)
cd81	unnamed (+119981)
cd82a	unnamed (+12442)
cd82b	unnamed (-55906), unnamed (+142994)
cd8a	unnamed (+71540)
cd9a	unnamed (+16754)
cdadc1	unnamed (-3216)
cdc14ab	unnamed (+32533), unnamed (+32833), unnamed (+32923)
cdc14b	unnamed (-77219), unnamed (-4946)
cdc16	unnamed (-7312)
cdc20	unnamed (+40483), unnamed (+60470)
cdc25	unnamed (-9700), unnamed (+2755), unnamed (+19504), unnamed (+133338)
cdc25d	unnamed (+1440)
cdc26	unnamed (-66241)
cdc27	unnamed (-50200), unnamed (+36437), unnamed (+102061)
cdc34a	unnamed (+5964), unnamed (+138961)
cdc34b	unnamed (-198849), unnamed (-171408), unnamed (-37047)
cdc42	unnamed (+66729)
cdc42bpb	unnamed (-633), unnamed (+15756), unnamed (+125827)
cdc42ep3	unnamed (-83100), unnamed (-20790), unnamed (-160), unnamed (+20655), unnamed (+110254)
cdc42ep4a	unnamed (-225415), unnamed (-186844), unnamed (-184953), unnamed (-45133), unnamed (-35917), unnamed (+74238)
cdc42se1	unnamed (+16832), unnamed (+18202), unnamed (+75388)
cdc45	unnamed (+47432), unnamed (+47620)
cdc5l	unnamed (-537963), unnamed (-466569), unnamed (-270910)
cdc6	unnamed (-108939), unnamed (+44481), unnamed (+45465), unnamed (+57625), unnamed (+64593)
cdc7	unnamed (+9154), unnamed (+30761)
cdca7a	unnamed (-265)
cdca8	unnamed (+323)
cdca9	unnamed (+156863)
cdh1	unnamed (-12132), unnamed (+82904), unnamed (+91055)
cdh10	unnamed (+99584)
cdh11	unnamed (-608384), unnamed (-445662), unnamed (+88406)
cdh13	unnamed (-451018), unnamed (+282838), unnamed (+302777), unnamed (+351740)
cdh15	unnamed (-74)
cdh18	unnamed (+83698)
cdh2	unnamed (-721896), unnamed (+194235)
cdh23	unnamed (-80431)
cdh23	unnamed (+227450)
cdh5	unnamed (-227053), unnamed (-64331)
cdh7	unnamed (-246313), unnamed (-22657), unnamed (+110749), unnamed (+169297)
cdk1	unnamed (-91839), unnamed (-36263)
cdk12	unnamed (+794), unnamed (+44671), unnamed (+52680), unnamed (+72520)
cdk15	unnamed (+43605)
cdk16	unnamed (-32501), unnamed (+2951), unnamed (+17058), unnamed (+37180), unnamed (+59252)
cdk19	unnamed (+35821), unnamed (+209492)
cdk20	unnamed (-23087)
cdk2ap2	unnamed (+1035)
cdk4	unnamed (-1605)
cdk5r1b	unnamed (+186463), unnamed (+323261), unnamed (+355945)
cdk5r2a	unnamed (+26154)
cdk5r2b	unnamed (-149425), unnamed (-132878), unnamed (-113268), unnamed (-100578), unnamed (-100416), unnamed (-85626), unnamed (-7793)
cdk9	unnamed (+243388), unnamed (+248598)
cdkal1	unnamed (-10240), unnamed (+43768), unnamed (+75266)
cdkl1	unnamed (-28128), unnamed (+7135)
cdkl5	unnamed (-150229), unnamed (-103799), unnamed (-100865)
cdkn1a	unnamed (-97)
cdkn1ba	unnamed (+15031), unnamed (+44936), unnamed (+97991)
cdkn1bb	unnamed (-172)
cdkn1c	unnamed (+34605), unnamed (+53150), unnamed (+59421)
cdnf	unnamed (+66740)
cdon	unnamed (-98382), unnamed (-76050), unnamed (-12587), unnamed (-5969), unnamed (+14786)
cdr2l	unnamed (-45831), unnamed (+80008)
cdv3	unnamed (-133202), unnamed (-14525), unnamed (+8616)
cdx4	unnamed (+38835)
cebpa	unnamed (+110720)
cebpb	unnamed (+54447)
cebpd	unnamed (-135), unnamed (+30798), unnamed (+31173), unnamed (+44565), unnamed (+44985), unnamed (+54945), unnamed (+67350), unnamed (+97758)
cecr1a	unnamed (-19548), unnamed (-7948)
celf1	unnamed (-10012), unnamed (+2540)
celf2	unnamed (-893901), unnamed (-886818), unnamed (-637881), unnamed (-573340), unnamed (-425456), unnamed (-319989), unnamed (-30573), unnamed (+23637), unnamed (+69798), unnamed (+85402), unnamed (+100171), unnamed (+230350)
celf3a	unnamed (-30088)
celf3b	unnamed (-406204), unnamed (-375211), unnamed (-230829), unnamed (-197112), unnamed (-180481), unnamed (-104143), unnamed (-27174), unnamed (+27998), unnamed (+30720)
celf4	unnamed (-555430), unnamed (-554607), unnamed (-544064), unnamed (-470358)
celf5	unnamed (+90226)
celsr1a	unnamed (+6629), unnamed (+19178), unnamed (+46822), unnamed (+61830), unnamed (+87279)
celsr1b	unnamed (+29861)
celsr2	unnamed (+821), unnamed (+60614)
celsr3	unnamed (+78120)
cenpe	unnamed (+60994), unnamed (+73377)
cenpl	unnamed (-277967), unnamed (-199770)
cenpv	unnamed (-142), unnamed (+39610), unnamed (+42562), unnamed (+48819)
cep290	unnamed (-13468)
cep41	unnamed (+2961)
cep44	unnamed (+40070), unnamed (+242756), unnamed (+289018)
cep57l1	unnamed (-54972), unnamed (-29119), unnamed (-28430), unnamed (+20310), unnamed (+21225)
cep63	unnamed (+81839)
cep68	unnamed (-2516)
cep97	unnamed (-14472)
cept1a	unnamed (+26782), unnamed (+45539), unnamed (+46129), unnamed (+51321)
cerk	unnamed (+362136), unnamed (+387585), unnamed (+402593), unnamed (+430237), unnamed (+442786)
cers1	unnamed (-1003)
cers2b	unnamed (-25588), unnamed (-22866)
cers3b	unnamed (-35643)
cers4a	unnamed (-23618), unnamed (+20885)
cetn2	unnamed (-144)
cetn3	unnamed (-48280), unnamed (+39926), unnamed (+48377)
cetn4	unnamed (+59208)
cfl1	unnamed (-10723), unnamed (-10004), unnamed (+13068), unnamed (+149967), unnamed (+162974)
cfl1l	unnamed (-185007), unnamed (-118906), unnamed (-105096), unnamed (-14762), unnamed (-1869)
cflara	unnamed (-158)
cfp	unnamed (-21012)
cftr	unnamed (+53154)
cga	unnamed (-346784), unnamed (-258232), unnamed (-258102), unnamed (-257903), unnamed (-234638), unnamed (-229520)
cgna	unnamed (-27858), unnamed (-12004)
cgnl1	unnamed (-35126), unnamed (-29253), unnamed (+16149)
ch1073-291c23.1	unnamed (-19498), unnamed (-10049), unnamed (-5616)
ch25h	unnamed (-71053), unnamed (-49452), unnamed (+16497)
ch25hl1.1	unnamed (-19069)
ch25hl2	unnamed (+9653)
chac1	unnamed (-72), unnamed (+30464)
chad	unnamed (+12481)
chaf1a	unnamed (-3901), unnamed (+32302)
chaf1b	unnamed (-62)
chchd4	unnamed (+89339), unnamed (+95716)
chchd6a	unnamed (+112944), unnamed (+170501), unnamed (+213367), unnamed (+421350)
chchd6b	unnamed (+132326)
chd	unnamed (-162932), unnamed (-140819), unnamed (-92479), unnamed (-40330)
chd2	unnamed (+2292), unnamed (+7200)
chd4b	unnamed (-62)
chd7	unnamed (+11704), unnamed (+73246)
chd8	unnamed (-3197)
chd9	unnamed (-2936), unnamed (+39787), unnamed (+40470), unnamed (+76335), unnamed (+222789), unnamed (+385760), unnamed (+500846), unnamed (+541428), unnamed (+573635), unnamed (+912825)
chfr	unnamed (-595053), unnamed (-570334), unnamed (-553832), unnamed (-515957), unnamed (-499062), unnamed (-460316), unnamed (-377153), unnamed (-360086), unnamed (-275478), unnamed (-263876), unnamed (-255554), unnamed (-104971), unnamed (-104678), unnamed (-87271), unnamed (-84008), unnamed (-69459)
chga	unnamed (-32862)
chkb	unnamed (-80938), unnamed (-101)
chmp2bb	unnamed (-2164)
chmp4b	unnamed (-142666)
chmp5b	unnamed (-101614)
chmp7	unnamed (-136136), unnamed (-131909), unnamed (-125622), unnamed (-51612)
chodl	unnamed (+2732)
chp1	unnamed (-48352)
chp2	unnamed (-41440)
chpfa	unnamed (-5518), unnamed (+74057)
chpt1	unnamed (-34662)
chrac1	unnamed (+24989)
chrm2a	unnamed (-7313), unnamed (+122613)
chrm3a	unnamed (-84029), unnamed (-16199)
chrm5a	unnamed (-16321), unnamed (-9992)
chrna2a	unnamed (-3027)
chrna3	unnamed (+55505), unnamed (+60873)
chrna6	unnamed (+5745)
chrna7	unnamed (-54550), unnamed (+132781), unnamed (+194940), unnamed (+223472), unnamed (+227818)
chrnb2b	unnamed (-47425), unnamed (-31571), unnamed (+12001)
chrnb3a	unnamed (-94276)
chrnb3b	unnamed (-19869)
chst11	unnamed (+2181), unnamed (+51450)
chst12b	unnamed (+86393)
chst13	unnamed (-521039), unnamed (-463482), unnamed (-420616), unnamed (-212633), unnamed (+78895), unnamed (+162040), unnamed (+199513)
chst14	unnamed (-82306), unnamed (-81935)
chst2a	unnamed (+7701), unnamed (+13058), unnamed (+60276), unnamed (+110435)
chst2b	unnamed (+47115), unnamed (+81603), unnamed (+103700), unnamed (+415121)
chst3a	unnamed (+153991)
chst3b	unnamed (-1385)
chsy1	unnamed (+87131), unnamed (+87392), unnamed (+88105), unnamed (+89002), unnamed (+386220)
chsy3	unnamed (+196964), unnamed (+201877), unnamed (+202244), unnamed (+206256), unnamed (+208443), unnamed (+208769), unnamed (+231747), unnamed (+232162), unnamed (+238227), unnamed (+244893), unnamed (+245204), unnamed (+259723)
ciao1	unnamed (+29)
cilp	unnamed (-142006), unnamed (-135892)
cirbp	unnamed (-189519), unnamed (-185533), unnamed (-98528), unnamed (-24632)
cisd2	unnamed (+2)
cited2	unnamed (-184654), unnamed (-111796), unnamed (-94323), unnamed (-67851)
cited4a	unnamed (-120257), unnamed (-56499), unnamed (-56340), unnamed (-19001), unnamed (-10636), unnamed (+17592), unnamed (+61763), unnamed (+81077), unnamed (+99791), unnamed (+199122)
cited4b	unnamed (-77679), unnamed (-69542), unnamed (-31534), unnamed (+28581)
ck2a2a	unnamed (+8041)
ckbb	unnamed (-47292)
ckmb	unnamed (+23634)
ckmt1	unnamed (+3665)
cks2	unnamed (+6852)
clasp2	unnamed (+22099), unnamed (+61580), unnamed (+140848)
clasrp	unnamed (-5843), unnamed (+19502)
clcn3	unnamed (+8070), unnamed (+128003)
clcn5	unnamed (+41311), unnamed (+42121), unnamed (+57138), unnamed (+73652), unnamed (+85987)
clcn6	unnamed (-25)
cldn1	unnamed (+266), unnamed (+3214), unnamed (+7807)
cldn15a	unnamed (-133248)
cldn15b	unnamed (+6522)
cldn5a	unnamed (+15339), unnamed (+15527)
cldnb	unnamed (-1383)
cldng	unnamed (-411)
cldni	unnamed (+78), unnamed (+1269)
cldnj	unnamed (+98165)
clec16a	unnamed (+6454)
clgn	unnamed (-127135), unnamed (-119186), unnamed (-97389), unnamed (-93000), unnamed (-25453)
clic1	unnamed (-18217)
clic5a	unnamed (+121900)
clint1a	unnamed (-283024), unnamed (-269365)
clk4a	unnamed (+12583), unnamed (+70278), unnamed (+213065), unnamed (+377589)
cln5	unnamed (+335747)
cln8	unnamed (-234746)
clpxa	unnamed (-20228)
clrn1	unnamed (+12129)
clstn1	unnamed (-22166), unnamed (-18250)
clstn2	unnamed (+364713), unnamed (+377435)
clta	unnamed (+33389)
cltca	unnamed (+43304)
cluh	unnamed (+1707)
clul1	unnamed (+28777), unnamed (+64547)
cmasb	unnamed (-110491), unnamed (-62674), unnamed (-14927)
cmbl	unnamed (-39870)
cmc1	unnamed (+73)
cmc2	unnamed (+344975)
cmklr1	unnamed (-76085)
cmlc1	unnamed (+21611)
cmn	unnamed (-862453), unnamed (-116883)
cmpk2	unnamed (+12753), unnamed (+129058), unnamed (+417351), unnamed (+479886), unnamed (+512959), unnamed (+538253), unnamed (+568170), unnamed (+625576), unnamed (+810336), unnamed (+869662)
cmss1	unnamed (-225817)
cmtm6	unnamed (+56077)
cmyb	unnamed (+1610), unnamed (+57658), unnamed (+63739), unnamed (+69209)
cnbpa	unnamed (-333), unnamed (+219636)
cndp2	unnamed (+358473), unnamed (+522873)
cnga3a	unnamed (+19939)
cnga4	unnamed (-55949), unnamed (+30132)
cnga5	unnamed (-86215), unnamed (+274370), unnamed (+288660)
cngb1a	unnamed (+32908)
cnih3	unnamed (+179187)
cnih4	unnamed (-769874), unnamed (-746362), unnamed (-579370), unnamed (-538463), unnamed (-495772), unnamed (-99084), unnamed (+30655)
cnksr1	unnamed (-1504), unnamed (+200), unnamed (+419), unnamed (+75426)
cnksr2a	unnamed (+180143)
cnn1a	unnamed (-29178)
cnn2	unnamed (-83), unnamed (+12556)
cnn3a	unnamed (-15102)
cnot1	unnamed (-302609), unnamed (-251188), unnamed (-249079), unnamed (-194545), unnamed (-135283), unnamed (-131921)
cnot10	unnamed (+27181), unnamed (+33280), unnamed (+79383)
cnot6l	unnamed (+7), unnamed (+391)
cnp	unnamed (-9994)
cnpy1	unnamed (-9811)
cnpy4	unnamed (-41150), unnamed (+49821), unnamed (+84675)
cntfr	unnamed (+246237), unnamed (+352530)
cntn1b	unnamed (+99647)
cntn4	unnamed (-653081), unnamed (-505599), unnamed (+184260), unnamed (+317071)
cntn5	unnamed (+323801), unnamed (+324177), unnamed (+517603)
cntnap5a	unnamed (-100822)
cntnap5b	unnamed (-47894), unnamed (+54974)
coa3	unnamed (-232792), unnamed (-185449), unnamed (+72531), unnamed (+76902)
coasy	unnamed (+16790)
cobl	unnamed (-266735)
cobl	unnamed (+20308)
cog2	unnamed (-169216)
cog6	unnamed (-63809), unnamed (+20178), unnamed (+103438)
col10a1	unnamed (+6101)
col11a1a	unnamed (-25995), unnamed (-24135), unnamed (+1960), unnamed (+32640)
col11a1b	unnamed (+39847)
col12a1a	unnamed (-38967), unnamed (-4138)
col14a1a	unnamed (-218), unnamed (+15035), unnamed (+46001), unnamed (+202379)
col17a1a	unnamed (+67730)
col18a1	unnamed (-121851), unnamed (-121033), unnamed (-120247), unnamed (-73746), unnamed (-52149), unnamed (-27770), unnamed (-23315), unnamed (-21203), unnamed (+16739), unnamed (+22845), unnamed (+24764), unnamed (+29961), unnamed (+38002)
col1a1a	unnamed (-99721), unnamed (-38045), unnamed (-21555), unnamed (+26522), unnamed (+35690), unnamed (+94226), unnamed (+119658), unnamed (+147509), unnamed (+150000), unnamed (+175907), unnamed (+181793)
col1a1b	unnamed (-65834), unnamed (-60144), unnamed (-10874)
col1a2	unnamed (-41613), unnamed (-31282), unnamed (-1591)
col27a1a	unnamed (-453778), unnamed (-452763), unnamed (-409394), unnamed (-390392), unnamed (-163355), unnamed (+16961)
col4a1	unnamed (+132045), unnamed (+241233), unnamed (+257583)
col4a3	unnamed (+11121), unnamed (+54807)
col4a4	unnamed (+4080)
col4a5	unnamed (+1224), unnamed (+23144), unnamed (+138669)
col4a6	unnamed (-2318), unnamed (+9323), unnamed (+28091), unnamed (+68532), unnamed (+78944)
col5a1	unnamed (-108682), unnamed (-29814), unnamed (-23039), unnamed (+7398), unnamed (+48132)
col5a2b	unnamed (+134229), unnamed (+232157), unnamed (+241685)
col5a3a	unnamed (-49337), unnamed (-41623), unnamed (-41250), unnamed (-23104)
col5a3a	unnamed (-59473), unnamed (-41327), unnamed (-40954), unnamed (-33240), unnamed (-4298), unnamed (+55389)
col5a3b	unnamed (-3256), unnamed (+3412)
col7a1l	unnamed (-123970), unnamed (-99106), unnamed (-89963), unnamed (-53456), unnamed (-50824), unnamed (-35746), unnamed (-30733), unnamed (-13105)
col8a1a	unnamed (+20)
col8a2	unnamed (-146452)
col9a2	unnamed (+175406), unnamed (+205358), unnamed (+282090)
colec11	unnamed (+132835), unnamed (+296857), unnamed (+356183), unnamed (+540943), unnamed (+598349), unnamed (+628266), unnamed (+653560), unnamed (+686633), unnamed (+749168)
colec12	unnamed (+13713)
colgalt2	unnamed (+14102)
commd3	unnamed (-88454), unnamed (-88159), unnamed (-84077), unnamed (-59098), unnamed (-39438)
commd7	unnamed (+22028), unnamed (+76285)
comtd1	unnamed (-170261), unnamed (-13787)
cops2	unnamed (+229), unnamed (+22662)
cops4	unnamed (+13)
copz1	unnamed (+32628), unnamed (+33202)
copz2	unnamed (+61560)
coq10b	unnamed (-85)
coq3	unnamed (-20040)
coro1a	unnamed (-53675), unnamed (-53294), unnamed (-32613), unnamed (-13781), unnamed (+18847)
coro1b	unnamed (-159697), unnamed (-158775), unnamed (-11429)
coro1ca	unnamed (-116), unnamed (+51161), unnamed (+53178), unnamed (+62842), unnamed (+70855), unnamed (+73988)
coro2a	unnamed (+1496), unnamed (+4265), unnamed (+24550), unnamed (+43956)
coro6	unnamed (+24436)
coro7	unnamed (-127944), unnamed (-116951), unnamed (-97711), unnamed (-93695), unnamed (-67779), unnamed (-44718), unnamed (-28943), unnamed (-2487)
coro7	unnamed (-3175), unnamed (+47935)
cotl1	unnamed (+20488), unnamed (+26449)
cox10	unnamed (-161318), unnamed (+57555)
cox16	unnamed (-70168), unnamed (+5888), unnamed (+9639)
cox4i2	unnamed (-14631), unnamed (-4820), unnamed (+15067), unnamed (+19289)
cox5aa	unnamed (+35), unnamed (+267), unnamed (+19419), unnamed (+22016)
cox5ab	unnamed (-215857)
cox6a1	unnamed (+19705)
cox6a2	unnamed (-84780), unnamed (-65948), unnamed (-45267), unnamed (-44886), unnamed (-2787)
cox6b1	unnamed (+51299)
cox6b2	unnamed (+20856)
cox7a2a	unnamed (+86098)
cox7c	unnamed (-53167), unnamed (-36439), unnamed (-35229), unnamed (+87399), unnamed (+701507)
cox8a	unnamed (-3199)
cpa4	unnamed (+70532), unnamed (+94449)
cpa6	unnamed (-5978), unnamed (+714)
cpb1	unnamed (+54796), unnamed (+55889), unnamed (+134471), unnamed (+161920), unnamed (+224691), unnamed (+242050), unnamed (+243120), unnamed (+275249), unnamed (+280276), unnamed (+307844)
cpeb1a	unnamed (-124983), unnamed (-122072)
cpeb1b	unnamed (+100316), unnamed (+177701)
cpeb3	unnamed (+31941), unnamed (+40587), unnamed (+57386), unnamed (+104425)
cpeb4	unnamed (-93083), unnamed (-76674)
cplx3a	unnamed (-89351), unnamed (-80530), unnamed (-30287)
cpm	unnamed (+8757), unnamed (+11246)
cpn1	unnamed (+29731), unnamed (+52970), unnamed (+79185)
cpn1	unnamed (-114087)
cpne5	unnamed (-151150), unnamed (+185764)
cpo	unnamed (+51330)
cps1	unnamed (+28540)
cpt1a	unnamed (+32499), unnamed (+40721)
cpvl	unnamed (+130243)
cpz	unnamed (+1263), unnamed (+41430), unnamed (+85223)
crabp2a	unnamed (-478849), unnamed (-478350), unnamed (-476134), unnamed (-473549), unnamed (-468330), unnamed (-467249), unnamed (-445298), unnamed (-135212), unnamed (-20575), unnamed (-3347)
crabp2a	unnamed (+51564), unnamed (+52063), unnamed (+54279), unnamed (+56864), unnamed (+62083), unnamed (+63164), unnamed (+85115), unnamed (+395201), unnamed (+509838)
cratb	unnamed (+85)
crb1	unnamed (+100774), unnamed (+215332), unnamed (+222544), unnamed (+228164), unnamed (+317852)
crb2a	unnamed (-252718), unnamed (+24937), unnamed (+71655)
creb1a	unnamed (+1529), unnamed (+70428), unnamed (+93633), unnamed (+115511)
creb3l1	unnamed (+11029), unnamed (+30906), unnamed (+52359), unnamed (+63901), unnamed (+97186)
creb3l2	unnamed (+10769), unnamed (+22157), unnamed (+113246), unnamed (+144984), unnamed (+175202)
creb3l3l	unnamed (-18227)
creb5b	unnamed (-14271), unnamed (+56896)
crebbpa	unnamed (-56286), unnamed (-28371), unnamed (+16634), unnamed (+39932)
crebbpb	unnamed (+50382)
crebrf	unnamed (+309)
creg1	unnamed (+29253), unnamed (+73794), unnamed (+84049), unnamed (+89363), unnamed (+100009), unnamed (+140342), unnamed (+146764), unnamed (+174089)
crfb1	unnamed (-38), unnamed (+17554), unnamed (+37139)
crfb2	unnamed (-2670)
crfb5	unnamed (+215)
crha	unnamed (+12542)
crhb	unnamed (-30988), unnamed (+6299)
crhbp	unnamed (-207387)
crhr1	unnamed (+245392)
crim1	unnamed (+64900)
crispld1a	unnamed (-31802)
crkl	unnamed (-4039), unnamed (+3999)
crlf1a	unnamed (+14144)
crlf1b	unnamed (+23316), unnamed (+93844)
crlf3	unnamed (+7099)
crls1	unnamed (+155220), unnamed (+226614), unnamed (+422273)
crnkl1	unnamed (-72450), unnamed (-71601)
crp	unnamed (+3808)
crp2	unnamed (-23283), unnamed (+20625), unnamed (+110012), unnamed (+112545)
crtac1b	unnamed (-32283), unnamed (+97878), unnamed (+110847)
crtap	unnamed (-3250)
cry-dash	unnamed (-40419), unnamed (+1310)
cry1a	unnamed (-169594), unnamed (-114182), unnamed (-22192)
cry2b	unnamed (-31699), unnamed (-30051), unnamed (-25619), unnamed (+6569), unnamed (+8793), unnamed (+13048)
cry4	unnamed (-53)
cryba2a	unnamed (-56750), unnamed (+14521)
cryba4	unnamed (+17379)
crygmxl2	unnamed (-214942), unnamed (-201783), unnamed (-92214)
crygn1	unnamed (-58504), unnamed (+23989)
crygn2	unnamed (+32144), unnamed (+32617)
crygs1	unnamed (-7437)
cryz	unnamed (-26068)
cs	unnamed (-90028), unnamed (-69402)
csad	unnamed (+11555), unnamed (+14798)
csdc2a	unnamed (+54957)
csdc2b	unnamed (+15728), unnamed (+113072)
cse1l	unnamed (-414206), unnamed (-408158)
csf1ra	unnamed (+70145)
csk	unnamed (+6527), unnamed (+15348), unnamed (+65591)
csnk1a1	unnamed (-282)
csnk1da	unnamed (+8201), unnamed (+19640), unnamed (+19839)
csnk1e	unnamed (-37810)
csnk1g1	unnamed (+52143), unnamed (+60533)
csnk1g2b	unnamed (+183489)
csrnp1b	unnamed (-275246), unnamed (-257089), unnamed (-227718), unnamed (-206465), unnamed (-105508)
csrp1a	unnamed (-178053), unnamed (-165832), unnamed (+194)
csrp1b	unnamed (-347927), unnamed (-86415)
csrp2	unnamed (-17115)
cstf1	unnamed (-126262), unnamed (-64869), unnamed (-59854), unnamed (-41270), unnamed (+62661)
cstf2	unnamed (-78054), unnamed (-64101), unnamed (-9950)
ctbp1	unnamed (+9292)
ctc1	unnamed (-59535), unnamed (+4083), unnamed (+4542), unnamed (+127919), unnamed (+356322), unnamed (+391047)
ctcf	unnamed (-80561), unnamed (-12982), unnamed (-8717), unnamed (+12183), unnamed (+34142), unnamed (+117996)
ctdp1	unnamed (+471619), unnamed (+472023), unnamed (+496062)
ctdsp2	unnamed (+25481)
ctdspl2b	unnamed (-83337)
ctdspla	unnamed (+12640), unnamed (+114823), unnamed (+125827)
ctdsplb	unnamed (+47272)
ctgfa	unnamed (-95062), unnamed (-35476)
ctgfb	unnamed (+25781)
cthl	unnamed (+12490)
ctnna2	unnamed (-159518), unnamed (-152465), unnamed (-46246), unnamed (-46015), unnamed (+24399)
ctnnb1	unnamed (-81232), unnamed (+6310), unnamed (+6614), unnamed (+113476), unnamed (+251757)
ctnnbip1	unnamed (+44049), unnamed (+47965)
ctnnd1	unnamed (-29141), unnamed (-1751), unnamed (+4485)
ctps1a	unnamed (-151903), unnamed (-143538), unnamed (-106199), unnamed (-106040), unnamed (-42282)
ctps1b	unnamed (-76695), unnamed (-38687), unnamed (-30550)
ctps1b	unnamed (-84715)
ctr9	unnamed (-81949), unnamed (-50903)
ctsbb	unnamed (+23148), unnamed (+197743), unnamed (+292642)
ctsc	unnamed (-168418)
ctsl.1	unnamed (+22333)
ctsll	unnamed (+16594)
ctssb.2	unnamed (+10828)
ctsz	unnamed (-16175)
ctu2	unnamed (+116611), unnamed (+172372), unnamed (+181589)
cul1b	unnamed (-595303), unnamed (-595120), unnamed (-44058), unnamed (+10931)
cul2	unnamed (+21991), unnamed (+54032), unnamed (+88810), unnamed (+89420)
cul3a	unnamed (-58987), unnamed (-58375)
cul4a	unnamed (-33801)
cux1a	unnamed (+83671), unnamed (+88116), unnamed (+131200), unnamed (+147011), unnamed (+154796)
cux1b	unnamed (+14578)
cux2a	unnamed (+29332), unnamed (+62077)
cwc22	unnamed (-40101)
cwc27	unnamed (+37245), unnamed (+56063), unnamed (+167483), unnamed (+257361), unnamed (+279849), unnamed (+287164)
cx28.6	unnamed (+18964)
cx30.9	unnamed (-929135), unnamed (-364174), unnamed (-142425)
cx35.4	unnamed (-1498)
cx35b	unnamed (+26600), unnamed (+132087)
cx36.7	unnamed (+23283), unnamed (+28302)
cx40.8	unnamed (-19539)
cx41.8	unnamed (+42184)
cx43	unnamed (+107412)
cx43.4	unnamed (-74281), unnamed (-55468), unnamed (-54757), unnamed (-54505), unnamed (-47694), unnamed (-23801)
cx44.2	unnamed (-26342), unnamed (-11648), unnamed (+788)
cx52.6	unnamed (+38193), unnamed (+131483)
cx55.5	unnamed (-12336)
cxadr	unnamed (-20702), unnamed (+60487), unnamed (+73940)
cxcl-c1c	unnamed (+170186), unnamed (+185959), unnamed (+761599), unnamed (+983845)
cxcl12a	unnamed (-27925), unnamed (+7540), unnamed (+22116)
cxcl14	unnamed (-276389), unnamed (-78885), unnamed (-30640), unnamed (-30375), unnamed (-7980), unnamed (+2034)
cxcr3.1	unnamed (+12821)
cxcr4a	unnamed (+40814)
cxcr4b	unnamed (-399499), unnamed (-223258), unnamed (-36565)
cxxc4	unnamed (-63337), unnamed (+73617), unnamed (+161876)
cxxc5a	unnamed (+1316), unnamed (+37888), unnamed (+92653), unnamed (+118480), unnamed (+132129)
cyb561	unnamed (-20703), unnamed (+57749), unnamed (+83019), unnamed (+99087), unnamed (+172707), unnamed (+210798), unnamed (+233538), unnamed (+526764), unnamed (+530490), unnamed (+534025)
cyb5a	unnamed (-24341), unnamed (+25097), unnamed (+32918), unnamed (+44045)
cyb5b	unnamed (+10443)
cyb5r1	unnamed (+54)
cyb5r2	unnamed (-107), unnamed (+15451), unnamed (+77683)
cyb5r3	unnamed (-180052), unnamed (-88062), unnamed (-32650)
cyc1	unnamed (-141570)
cyfip1	unnamed (+7575)
cygb1	unnamed (-66547), unnamed (+11267)
cygb2	unnamed (+286486)
cylda	unnamed (+383), unnamed (+135837)
cyp11a1	unnamed (+83119)
cyp11c1	unnamed (+76596)
cyp17a1	unnamed (+38576), unnamed (+79832)
cyp1b1	unnamed (-16635), unnamed (+30179), unnamed (+92489)
cyp1c1	unnamed (-43585)
cyp21a2	unnamed (+16014)
cyp24a1	unnamed (-73162), unnamed (-63367), unnamed (-20299), unnamed (+208839), unnamed (+251173)
cyp26a1	unnamed (-33217), unnamed (-24267), unnamed (+18538), unnamed (+99291), unnamed (+104844)
cyp26b1	unnamed (-179101), unnamed (-161430), unnamed (-153596), unnamed (-17251), unnamed (+152934)
cyp27a1.4	unnamed (-8104)
cyp2aa12	unnamed (+23179)
cyp2aa2	unnamed (+16184)
cyp2aa3	unnamed (-11661)
cyp2aa7	unnamed (-20644)
cyp2y3	unnamed (-33053), unnamed (+13912), unnamed (+40589)
cyp3a65	unnamed (-94952), unnamed (-87446), unnamed (-86835), unnamed (-66891), unnamed (+51188)
cyp3c1	unnamed (-545327), unnamed (-142084), unnamed (-47482)
cyp46a1	unnamed (+67964)
cyp4f3	unnamed (+53832)
cyp4t8	unnamed (-41545)
cyp4v7	unnamed (-65349), unnamed (+229748)
cyp51	unnamed (+75644), unnamed (+127473)
cyp7a1a	unnamed (+53698)
cyr61	unnamed (-58943), unnamed (-49197)
cyth1a	unnamed (+4532), unnamed (+82541)
cyth4a	unnamed (+39582)
cyth4b	unnamed (+29844)
daam1b	unnamed (-49001), unnamed (-26469), unnamed (-22679), unnamed (-16367)
dab2ipa	unnamed (-37214), unnamed (+120457)
dab2ipb	unnamed (-26911), unnamed (+9276), unnamed (+22821)
dact1	unnamed (-145582), unnamed (-127003), unnamed (-106909), unnamed (-90533), unnamed (-87516), unnamed (-87299), unnamed (+145569)
dact2	unnamed (-68393), unnamed (-60334), unnamed (-51082), unnamed (+45336)
dad1	unnamed (+311787), unnamed (+311943), unnamed (+312358), unnamed (+343866)
dag1	unnamed (-746529), unnamed (-370835), unnamed (-255369), unnamed (-182102), unnamed (-93183), unnamed (-40640), unnamed (-23395), unnamed (-4872), unnamed (-3288)
dak	unnamed (+89178)
dao.1	unnamed (+4596)
dao.2	unnamed (-5089)
dao.3	unnamed (-44854), unnamed (-36503), unnamed (-2552)
dapk1	unnamed (-239476), unnamed (-207298), unnamed (-205129), unnamed (-155911), unnamed (-150988), unnamed (-128467), unnamed (-28661)
dapk3	unnamed (-2234)
dbh	unnamed (+114745)
dbi	unnamed (-35)
dbn1	unnamed (+174853), unnamed (+175159), unnamed (+280428), unnamed (+296397)
dbnla	unnamed (-29086), unnamed (-4114)
dbnlb	unnamed (+17993)
dbpa	unnamed (+1368)
dbpb	unnamed (-523)
dbx1a	unnamed (+177960)
dbx1b	unnamed (+61058), unnamed (+63895), unnamed (+89800), unnamed (+110607)
dcaf5	unnamed (-61842), unnamed (-35170), unnamed (+16252), unnamed (+26205)
dcbld1	unnamed (+7085), unnamed (+31011), unnamed (+62406)
dcbld2	unnamed (-4081)
dcdc2b	unnamed (+3345), unnamed (+38729)
dchs1b	unnamed (-52847), unnamed (+80765)
dckl1b	unnamed (+21597), unnamed (+91146), unnamed (+109282), unnamed (+144549), unnamed (+186804)
dclk1a	unnamed (+542529)
dclk2	unnamed (-66909), unnamed (+30732)
dclk3	unnamed (-16561)
dcn	unnamed (-204457), unnamed (-167626), unnamed (-160056), unnamed (-155772), unnamed (-149605), unnamed (-148529), unnamed (-139467), unnamed (-83333), unnamed (-42351)
dcp2	unnamed (+82554), unnamed (+83212)
dctd	unnamed (+269715), unnamed (+290460), unnamed (+310852), unnamed (+375782), unnamed (+390333), unnamed (+409267)
dctn5	unnamed (-19659)
dcxr	unnamed (+1585)
ddb1	unnamed (-36767), unnamed (-32349), unnamed (-28042), unnamed (+6916)
ddb2	unnamed (+18)
ddc	unnamed (-77517), unnamed (-53782)
ddhd2	unnamed (+39965), unnamed (+47937)
ddi2	unnamed (-23889), unnamed (-18771)
ddit4	unnamed (-122), unnamed (+15773), unnamed (+18431)
ddr2l	unnamed (-57965), unnamed (-49116), unnamed (-43165), unnamed (-22270)
ddrgk1	unnamed (+77238), unnamed (+159596), unnamed (+171490), unnamed (+171859), unnamed (+185525)
ddrgk1	unnamed (+10668), unnamed (+121927)
ddx1	unnamed (+23144), unnamed (+32585), unnamed (+82697), unnamed (+105304), unnamed (+111141)
ddx10	unnamed (-6739)
ddx19	unnamed (+215793)
ddx20	unnamed (-71)
ddx21	unnamed (+9350)
ddx26b	unnamed (+1569)
ddx27	unnamed (+81779)
ddx28	unnamed (-167627), unnamed (-165538), unnamed (-135575), unnamed (-130337), unnamed (-104784), unnamed (-100011), unnamed (-86181), unnamed (-85638), unnamed (-62096), unnamed (-7482)
ddx31	unnamed (+22928)
ddx39ab	unnamed (-33844)
ddx43	unnamed (-30594), unnamed (-21660)
ddx5	unnamed (-73916), unnamed (-31202)
ddx6	unnamed (-56053), unnamed (-47129)
degs1	unnamed (+3506)
dennd2da	unnamed (-14629), unnamed (+6797), unnamed (+11989), unnamed (+12579), unnamed (+31336)
dennd2db	unnamed (-1569)
dennd5a	unnamed (+92630)
dennd5b	unnamed (+4036), unnamed (+8953), unnamed (+13587), unnamed (+42385)
dennd6aa	unnamed (-256824), unnamed (-198649), unnamed (+16309)
depdc5	unnamed (+18878)
depdc7	unnamed (-24458)
deptor	unnamed (-762)
desi1a	unnamed (+90346)
desi1b	unnamed (-73), unnamed (+27183), unnamed (+153978), unnamed (+156284), unnamed (+174241)
det1	unnamed (+47530)
dfna5	unnamed (-143097)
dgat1b	unnamed (+2767), unnamed (+17348)
dgcr2	unnamed (-16)
dgcr6	unnamed (+40134), unnamed (+275756)
dgkaa	unnamed (+5132), unnamed (+19837), unnamed (+42522), unnamed (+62698)
dgkh	unnamed (+221611)
dgkza	unnamed (-169834), unnamed (-149957), unnamed (-128504), unnamed (-116962), unnamed (-83677), unnamed (+48005), unnamed (+51266), unnamed (+51786)
dhcr24	unnamed (-48175), unnamed (+45537)
dhcr7	unnamed (+55797)
dhdds	unnamed (-342374)
dhh	unnamed (-32669)
dhodh	unnamed (+26055)
dhps	unnamed (+139776)
dhrs1	unnamed (+422)
dhrs12	unnamed (-20)
dhrs13a.2	unnamed (+84614)
dhrs13a.3	unnamed (+244169), unnamed (+253793), unnamed (+314413)
dhrs13b	unnamed (-269537)
dhrs3b	unnamed (+2521), unnamed (+39190), unnamed (+51700), unnamed (+59822), unnamed (+123486), unnamed (+172028), unnamed (+278457), unnamed (+286376), unnamed (+307873)
dhrs9	unnamed (+11771)
dhrsx	unnamed (+7991), unnamed (+29869), unnamed (+53074)
dhtkd1	unnamed (-2315)
dhx34	unnamed (-31675), unnamed (+22640)
dhx37	unnamed (-36493)
dhx38	unnamed (-5024), unnamed (+245867), unnamed (+274996), unnamed (+356284), unnamed (+375447)
dhx57	unnamed (-28285)
dhx8	unnamed (+41987), unnamed (+48081)
dhx9	unnamed (-53644)
dia1a	unnamed (-140959), unnamed (-135602), unnamed (-88384), unnamed (-38225), unnamed (+21440), unnamed (+67142), unnamed (+67316)
diabloa	unnamed (+102671), unnamed (+343168)
diaph2	unnamed (+70307), unnamed (+130908), unnamed (+230559), unnamed (+291430), unnamed (+319675), unnamed (+591932), unnamed (+620235), unnamed (+672614), unnamed (+832763), unnamed (+887337)
diaph3	unnamed (+101749), unnamed (+225454), unnamed (+293374), unnamed (+293597), unnamed (+559216), unnamed (+570478)
diaph3	unnamed (-225260), unnamed (-210275)
dido1	unnamed (-33949), unnamed (-33788), unnamed (-25914), unnamed (+167149)
diexf	unnamed (+88360)
dimt1l	unnamed (+27703), unnamed (+66232), unnamed (+99751), unnamed (+143468), unnamed (+255544), unnamed (+265154), unnamed (+269662), unnamed (+314123), unnamed (+318126), unnamed (+326423)
dio2	unnamed (-85449)
dio3a	unnamed (-43141), unnamed (+183471)
dip2ba	unnamed (-27991), unnamed (-227), unnamed (-23), unnamed (+21764), unnamed (+29272), unnamed (+69465), unnamed (+69589)
disc1	unnamed (+102779), unnamed (+363114)
disp1	unnamed (-82852), unnamed (-68861), unnamed (+8091), unnamed (+30308), unnamed (+39175)
dixdc1b	unnamed (+45238)
dkk1a	unnamed (-134346), unnamed (+3229), unnamed (+12830)
dkk1b	unnamed (-1957)
dkk2	unnamed (-57697)
dla	unnamed (+14356), unnamed (+50365)
dlat	unnamed (-1040)
dlc	unnamed (-19321), unnamed (+14576)
dld	unnamed (+20108), unnamed (+58956)
dlg1	unnamed (-60657), unnamed (+175), unnamed (+23623)
dlg3	unnamed (-86632), unnamed (-22970)
dlg3	unnamed (-116449), unnamed (-105868), unnamed (-105681), unnamed (-100029), unnamed (+33244), unnamed (+96906)
dlg4	unnamed (-22711)
dlg4	unnamed (+28671)
dlg5a	unnamed (+5172)
dlgap1a	unnamed (-12519)
dlgap1b	unnamed (+61975), unnamed (+87209), unnamed (+94211)
dlgap3	unnamed (+33669)
dlgap5	unnamed (-17103), unnamed (-53)
dlk2	unnamed (-11203)
dll4	unnamed (-68158)
dlx2b	unnamed (-27704), unnamed (-11019)
dlx3b	unnamed (-33168), unnamed (-1431)
dlx4b	unnamed (-23242)
dlx5a	unnamed (-21705)
dmd	unnamed (-18873)
dmrt1	unnamed (-77194), unnamed (-55388), unnamed (-52259), unnamed (-47543), unnamed (-16914), unnamed (+5885)
dmrt2a	unnamed (+39282)
dmrt2b	unnamed (+57255), unnamed (+172555)
dmrt3a	unnamed (-49895)
dmrta2	unnamed (-95428), unnamed (-83757), unnamed (+15340), unnamed (+180029)
dmtf1	unnamed (+43199)
dmxl2	unnamed (-515464), unnamed (-505630), unnamed (-500373), unnamed (-484330), unnamed (-478245), unnamed (-460572), unnamed (-444186), unnamed (-430384), unnamed (-424012), unnamed (-320032), unnamed (-219736), unnamed (-161606), unnamed (-122889), unnamed (-55055), unnamed (-28520)
dnaaf2	unnamed (-21919)
dnah1	unnamed (-91048), unnamed (-34546)
dnah11	unnamed (-45700), unnamed (-28136), unnamed (-10217), unnamed (-2677), unnamed (+107554)
dnah5	unnamed (-137965), unnamed (-111917)
dnah7	unnamed (-52204), unnamed (-43520), unnamed (-43326), unnamed (-38193)
dnaja2	unnamed (-26114)
dnaja3b	unnamed (-107723), unnamed (-97275), unnamed (-96689), unnamed (-76914)
dnajb12b	unnamed (+16164), unnamed (+18822)
dnajb1a	unnamed (-2389)
dnajb5	unnamed (-73499)
dnajb6b	unnamed (+63615), unnamed (+148100), unnamed (+232110), unnamed (+238016)
dnajb9b	unnamed (-4)
dnajc10	unnamed (+55854)
dnajc17	unnamed (-32892)
dnajc19	unnamed (-46)
dnajc21	unnamed (-85115), unnamed (-60795)
dnajc24	unnamed (+31629), unnamed (+96813)
dnajc27	unnamed (-7690)
dnajc5ab	unnamed (-5502)
dnajc6	unnamed (+88227)
dnal1	unnamed (+112938), unnamed (+132095), unnamed (+212109)
dnali1	unnamed (-21664)
dnm1a	unnamed (+117203)
dnm3	unnamed (+47602)
dnmt3	unnamed (-29601)
dnmt3ab	unnamed (+33164), unnamed (+56481)
dnmt3b	unnamed (-99832), unnamed (-89699), unnamed (-66030)
dnmt4	unnamed (+5173), unnamed (+13413), unnamed (+15916), unnamed (+26731), unnamed (+46854), unnamed (+51307)
dock1	unnamed (-272461), unnamed (+121747), unnamed (+163891), unnamed (+416041)
dock11	unnamed (-23096), unnamed (+197), unnamed (+141637)
dock3	unnamed (-547594), unnamed (-400023)
dock4b	unnamed (+122873), unnamed (+176453)
dock5	unnamed (+17376), unnamed (+17569), unnamed (+26220)
dock7	unnamed (+422), unnamed (+60971)
dock8	unnamed (+26330), unnamed (+65819)
dock9a	unnamed (-96002), unnamed (-19951), unnamed (-14050), unnamed (-2194)
dohh	unnamed (+171345)
dok1a	unnamed (+462), unnamed (+1061)
dok1b	unnamed (+92591)
dok6	unnamed (+100787)
dok7	unnamed (-84751), unnamed (-71240), unnamed (-58721)
dolpp1	unnamed (-3830)
dot1l	unnamed (+25933)
dpf1	unnamed (+168329), unnamed (+170478), unnamed (+186802)
dpf2	unnamed (-89054), unnamed (-88430), unnamed (-76471), unnamed (-31398), unnamed (-21454), unnamed (-5975), unnamed (+7367)
dpf3	unnamed (+185127)
dph1	unnamed (+217856), unnamed (+351310)
dph6	unnamed (-93080), unnamed (-85972), unnamed (-52276), unnamed (-11885), unnamed (+15993), unnamed (+38728), unnamed (+47602), unnamed (+154143)
dpm1	unnamed (-56932), unnamed (-47443)
dpm2	unnamed (-44088), unnamed (-38280), unnamed (-31259)
dpp6a	unnamed (-64907), unnamed (+232781)
dpp6b	unnamed (-274104)
dpp9	unnamed (+103049)
dpyda	unnamed (+787536)
dpydb	unnamed (-374665), unnamed (-366782), unnamed (-358343), unnamed (+125841), unnamed (+178071)
dpysl2b	unnamed (-35175)
dpysl3	unnamed (-789)
dpysl4	unnamed (-29766)
dpysl5a	unnamed (-85146), unnamed (-61829)
dpysl5b	unnamed (-11659)
drap1	unnamed (+35662), unnamed (+135920)
drd2a	unnamed (-71457)
drd2b	unnamed (+11999), unnamed (+187662)
drd2l	unnamed (+1762)
drg2	unnamed (-1221)
drp2	unnamed (+300740)
dsc2l	unnamed (-42531), unnamed (-26754), unnamed (-4442), unnamed (+68852)
dscama	unnamed (+65931), unnamed (+80106), unnamed (+131540), unnamed (+149542)
dscc1	unnamed (-47)
dsel	unnamed (+135744), unnamed (+194292)
dspa	unnamed (-12008), unnamed (-10719)
dstyk	unnamed (+7193)
dtnba	unnamed (+16012), unnamed (+61980)
dtnbp1a	unnamed (-2282), unnamed (-2084), unnamed (+59873)
dtnbp1b	unnamed (-61765), unnamed (-61479), unnamed (+131956)
dus1l	unnamed (-4000)
dus3l	unnamed (-78279), unnamed (-26450)
dus4l	unnamed (+5765)
dusp1	unnamed (+7151)
dusp11	unnamed (-10027)
dusp16	unnamed (+30903), unnamed (+31352), unnamed (+38207)
dusp19	unnamed (-31500), unnamed (+32932)
dusp2	unnamed (+5712)
dusp3b	unnamed (+17614)
dusp4	unnamed (+743)
dusp5	unnamed (-27192)
dusp6	unnamed (-76786), unnamed (-75381), unnamed (-100), unnamed (+84738), unnamed (+101584), unnamed (+113067)
dusp7	unnamed (+3600), unnamed (+44689)
dusp8a	unnamed (-22256), unnamed (+42115), unnamed (+86723), unnamed (+135601), unnamed (+135988)
dvl1a	unnamed (+29099)
dync1i2a	unnamed (+10352)
dync1i2b	unnamed (-4974)
dync1li2	unnamed (-16351), unnamed (-82)
dyrk1ab	unnamed (-37578)
dyrk1b	unnamed (+35790)
dyrk2	unnamed (+30018)
dyrk4	unnamed (+10260)
dysf	unnamed (-62023), unnamed (+194462)
dzip1	unnamed (+18443)
dzip1l	unnamed (-251856), unnamed (-155076), unnamed (-118121), unnamed (+198324), unnamed (+207524), unnamed (+218506), unnamed (+218872), unnamed (+233477)
e2f7	unnamed (+4505)
e2f8	unnamed (-252921), unnamed (-1237)
eaf2	unnamed (-14438)
ebf1a	unnamed (+61430), unnamed (+75089)
ebf1b	unnamed (+295115), unnamed (+526688)
ebf3	unnamed (+29117), unnamed (+63254), unnamed (+104977), unnamed (+112100), unnamed (+761236), unnamed (+855326)
ebna1bp2	unnamed (-352703)
ecd	unnamed (+9177)
ech1	unnamed (-5)
echdc2	unnamed (-47691), unnamed (+48969), unnamed (+49167), unnamed (+84970), unnamed (+102635), unnamed (+112174), unnamed (+134937)
ecrg4a	unnamed (-96320), unnamed (-96187), unnamed (-4897)
ecsit	unnamed (-75894)
edar	unnamed (-14640), unnamed (+39), unnamed (+520), unnamed (+19008)
edaradd	unnamed (+1000)
edem1	unnamed (-15465)
edf1	unnamed (+57106)
edil3	unnamed (-153912), unnamed (-152702), unnamed (-135974), unnamed (+340527)
edn1	unnamed (-104702), unnamed (-98774), unnamed (+70890)
edn2	unnamed (-4072), unnamed (+13090), unnamed (+53433), unnamed (+96595), unnamed (+120940), unnamed (+134492), unnamed (+192531)
ednraa	unnamed (-188302), unnamed (+75820)
ednrab	unnamed (+68469)
eea1	unnamed (-37547)
eed	unnamed (-4235)
eef1a1b	unnamed (-88431), unnamed (-9015), unnamed (+8391), unnamed (+200000)
eef1a1l1	unnamed (+4368)
eef1a2	unnamed (+279640), unnamed (+359748), unnamed (+561133), unnamed (+622811)
eef1g	unnamed (+11984), unnamed (+33424)
eef2b	unnamed (-44963), unnamed (-52), unnamed (+83172)
eef2k	unnamed (+11889)
ef1	unnamed (-21838), unnamed (-4197), unnamed (-3683)
efcab2	unnamed (+48866), unnamed (+115064), unnamed (+278682), unnamed (+295089), unnamed (+403156)
efhb	unnamed (+203237), unnamed (+507631)
efhd2	unnamed (-2124), unnamed (+13034), unnamed (+22281)
efna1a	unnamed (-126709), unnamed (-116675), unnamed (-113135), unnamed (-90501), unnamed (-88905), unnamed (+10190), unnamed (+15778), unnamed (+48888), unnamed (+58394), unnamed (+116880)
efna1b	unnamed (-159131), unnamed (-105358), unnamed (-39605), unnamed (-1646), unnamed (+5884)
efna2	unnamed (-12683), unnamed (-12257)
efna3a	unnamed (+210284), unnamed (+220318), unnamed (+223858), unnamed (+246492), unnamed (+248088)
efna3b	unnamed (-159967), unnamed (+34646), unnamed (+88419), unnamed (+154172)
efna5a	unnamed (+26923), unnamed (+103077), unnamed (+105379), unnamed (+116078), unnamed (+129726), unnamed (+213110)
efna5b	unnamed (-46683), unnamed (+95782), unnamed (+331404)
efnb1	unnamed (-43486), unnamed (-12215), unnamed (-5996), unnamed (+19701), unnamed (+49709), unnamed (+91623), unnamed (+106871), unnamed (+148319), unnamed (+183586), unnamed (+198169)
efnb2a	unnamed (-9964), unnamed (+42214), unnamed (+48074), unnamed (+89570), unnamed (+101916), unnamed (+108718), unnamed (+152775), unnamed (+165721), unnamed (+186175), unnamed (+239198), unnamed (+241118), unnamed (+352535), unnamed (+376304), unnamed (+960802), unnamed (+973950)
efnb2b	unnamed (-457)
efnb2b	unnamed (+5671)
efnb3a	unnamed (+94661)
efnb3b	unnamed (-26339), unnamed (+136789), unnamed (+137020), unnamed (+148850), unnamed (+149277), unnamed (+164367), unnamed (+175873)
efr3a	unnamed (-37023), unnamed (-14417), unnamed (+223655)
egf	unnamed (+1269)
egfl6	unnamed (-49555), unnamed (-44808), unnamed (-23937), unnamed (-10025), unnamed (+28964)
egfl7	unnamed (-641448), unnamed (-581758), unnamed (-160579)
egfra	unnamed (-86107), unnamed (-5671)
egln1	unnamed (-146061), unnamed (-113936), unnamed (+2597), unnamed (+18633), unnamed (+25657)
egln2	unnamed (+81)
egln3	unnamed (+181663), unnamed (+338005)
egr1	unnamed (+40638)
egr2a	unnamed (-173589), unnamed (-152943), unnamed (-99041), unnamed (-98564), unnamed (-81762), unnamed (-81506), unnamed (-81265), unnamed (-68380), unnamed (-55429)
egr3	unnamed (+119348)
ehd1a	unnamed (+71908), unnamed (+108188)
ehd1b	unnamed (+7090)
ehf	unnamed (-146827), unnamed (-108629), unnamed (-96528), unnamed (-95357)
ehmt1b	unnamed (-22429), unnamed (+19564)
ehmt2	unnamed (+89462), unnamed (+100095), unnamed (+105227), unnamed (+106251), unnamed (+114960), unnamed (+128843), unnamed (+182047), unnamed (+183070)
eif1b	unnamed (-30201)
eif2ak1	unnamed (-508)
eif2ak3	unnamed (-144), unnamed (+11032), unnamed (+25923)
eif2ak4	unnamed (+45877), unnamed (+73403)
eif2b2	unnamed (+31666)
eif2b3	unnamed (-7985), unnamed (+15316)
eif2b4	unnamed (-18099)
eif2b5	unnamed (-63743)
eif2d	unnamed (+40521)
eif2s1a	unnamed (+164321), unnamed (+180302), unnamed (+508532), unnamed (+546120), unnamed (+551559), unnamed (+551733)
eif2s2	unnamed (+21190), unnamed (+193039)
eif3ba	unnamed (-54002), unnamed (-43702), unnamed (-345)
eif3ea	unnamed (+91853), unnamed (+92301)
eif3ha	unnamed (-402)
eif3hb	unnamed (-61460)
eif3s10	unnamed (-419324), unnamed (-378259), unnamed (-167638), unnamed (-166529), unnamed (-115183), unnamed (-107822)
eif3s6ip	unnamed (-56250), unnamed (-46998), unnamed (-38939), unnamed (+33872)
eif4a1a	unnamed (-54)
eif4a1b	unnamed (-138)
eif4bb	unnamed (+51293)
eif4e1b	unnamed (+58984)
eif4e1c	unnamed (-92260), unnamed (-59487), unnamed (-50343)
eif4e2rs1	unnamed (-17026), unnamed (-16431), unnamed (+25920)
eif4e3	unnamed (+1600)
eif4eb	unnamed (-31), unnamed (+21670)
eif4ebp1	unnamed (-101361), unnamed (+2960)
eif4ebp3l	unnamed (+18746)
eif4g2a	unnamed (-223592)
eif4g2b	unnamed (-231719), unnamed (-189182)
eif4g3b	unnamed (+13344), unnamed (+13607), unnamed (+26760)
eif4h	unnamed (-304309), unnamed (-168764)
eif5a	unnamed (-141470), unnamed (-132808), unnamed (-120994)
eif6	unnamed (+44673), unnamed (+76454)
ek1	unnamed (+86721), unnamed (+152376), unnamed (+234657), unnamed (+308362), unnamed (+313678)
elac1	unnamed (+93)
elac2	unnamed (-38619)
elavl3	unnamed (-96184)
elavl4	unnamed (+74880), unnamed (+239569)
elf2a	unnamed (-19489), unnamed (+34212)
elf2b	unnamed (-13261), unnamed (+64788), unnamed (+399323), unnamed (+567639), unnamed (+673023)
elfn1b	unnamed (+96361)
elfn2	unnamed (-247985)
elk3	unnamed (+15), unnamed (+30906), unnamed (+52978), unnamed (+73100), unnamed (+87207)
ell	unnamed (+194)
ell2	unnamed (+4352)
elmo1	unnamed (-33337)
elmod1	unnamed (+93751)
elna	unnamed (-59055)
elof1	unnamed (-796)
elovl1a	unnamed (+9933), unnamed (+29920)
elovl4b	unnamed (-16347)
elovl6	unnamed (+72497)
elovl7a	unnamed (-20155), unnamed (+940)
elp2	unnamed (+53151), unnamed (+199673), unnamed (+404865)
elp4	unnamed (-61), unnamed (+38595), unnamed (+52913), unnamed (+66562), unnamed (+145477), unnamed (+158028)
elp5	unnamed (-1)
eltd1	unnamed (-434470), unnamed (-293468), unnamed (-177849), unnamed (-177626), unnamed (-177460), unnamed (-161702), unnamed (-145709), unnamed (-1213)
emc10	unnamed (-560)
emc2	unnamed (+59552)
emc7	unnamed (-155819)
emilin1b	unnamed (-122258), unnamed (-36732), unnamed (-26587), unnamed (-5576)
emp2	unnamed (-20750)
emx2	unnamed (+15722), unnamed (+45104), unnamed (+45310), unnamed (+89888), unnamed (+448066), unnamed (+466632), unnamed (+495386), unnamed (+497225)
emx3	unnamed (+61196), unnamed (+104678), unnamed (+107838)
enah	unnamed (+104874)
endog	unnamed (+519), unnamed (+91500)
eng1a	unnamed (+5238), unnamed (+19548)
eng1b	unnamed (+34280), unnamed (+89161), unnamed (+99778), unnamed (+139883)
eng2a	unnamed (+15974), unnamed (+30282)
eng2b	unnamed (-28858)
eno1a	unnamed (-3721), unnamed (+79999), unnamed (+147191)
eno3	unnamed (-10428)
eno4	unnamed (+7215)
enpp1	unnamed (+56), unnamed (+79184), unnamed (+81078)
entpd3	unnamed (+3481)
entpd4	unnamed (0), unnamed (+762)
entpd5b	unnamed (-51363)
eny2	unnamed (-118552), unnamed (-85699), unnamed (+84257), unnamed (+97090), unnamed (+150543)
eomesa	unnamed (-117472), unnamed (-106839), unnamed (-101707), unnamed (-100683), unnamed (-91974), unnamed (-78091), unnamed (-24887), unnamed (-23864)
epas1a	unnamed (-94163), unnamed (-60692), unnamed (+44208), unnamed (+49947)
epas1b	unnamed (-139929), unnamed (-130721), unnamed (+64980)
epb41a	unnamed (-8347)
epb41l3b	unnamed (-126947), unnamed (-56650), unnamed (-26742), unnamed (+80959)
epb41l4a	unnamed (+29876)
epb41l4b	unnamed (-57052), unnamed (-16465), unnamed (-6690), unnamed (-4850)
epb41l5	unnamed (-61696), unnamed (-60013), unnamed (-44095), unnamed (-22032)
epc1	unnamed (-832975), unnamed (-798838), unnamed (-757115), unnamed (-749992), unnamed (-100856), unnamed (-6766), unnamed (+46411), unnamed (+74681)
epc2	unnamed (-54818), unnamed (-37656)
epcam	unnamed (-1328)
epd	unnamed (-85254)
epdl1	unnamed (-243217), unnamed (-142959)
epdl2	unnamed (-159450), unnamed (-145721), unnamed (-143130), unnamed (-141623), unnamed (-109042), unnamed (-53107)
epha2	unnamed (+12935)
epha3l	unnamed (+28859), unnamed (+124424)
epha4a	unnamed (+4970), unnamed (+6426), unnamed (+17222), unnamed (+188562), unnamed (+208878), unnamed (+259665), unnamed (+274660), unnamed (+311373), unnamed (+317121)
epha4b	unnamed (+173144), unnamed (+192270)
epha4l	unnamed (+18269), unnamed (+71703)
epha7	unnamed (-49098), unnamed (+9993), unnamed (+10327), unnamed (+13051), unnamed (+237790), unnamed (+243160), unnamed (+262425), unnamed (+665066)
ephb2b	unnamed (+88594), unnamed (+110091), unnamed (+118010), unnamed (+224439), unnamed (+272981), unnamed (+336645), unnamed (+344767), unnamed (+357277), unnamed (+393946)
ephb4a	unnamed (-11371), unnamed (+18378), unnamed (+39032), unnamed (+71237)
ephb4b	unnamed (-13080), unnamed (+61777), unnamed (+62372)
ephx1l	unnamed (+40409), unnamed (+125104)
ephx2	unnamed (-770)
epm2a	unnamed (+181895), unnamed (+291151), unnamed (+359693), unnamed (+373928), unnamed (+387191), unnamed (+439468), unnamed (+473589)
eppk1	unnamed (-230775), unnamed (-163105), unnamed (-97481), unnamed (-94958), unnamed (-6787)
eps15	unnamed (-96)
eps8l3	unnamed (+17122)
epyc	unnamed (-11592), unnamed (-11222), unnamed (+50067), unnamed (+154225)
eral1	unnamed (-111471), unnamed (-101000), unnamed (-9683)
erbb2ip	unnamed (+32034)
erbb3b	unnamed (+15224), unnamed (+40308)
erbb4b	unnamed (-267919)
erc1a	unnamed (-24071)
ercc1	unnamed (-36892)
ercc6	unnamed (-63191), unnamed (-48615)
erf	unnamed (-96929), unnamed (-65343), unnamed (-49517), unnamed (-7384), unnamed (+12674), unnamed (+20791), unnamed (+63994), unnamed (+68599)
erfl3	unnamed (+59752), unnamed (+65979), unnamed (+91177), unnamed (+144086)
erg	unnamed (-7063)
ergic1	unnamed (+15413)
ergic2	unnamed (+144269)
erh	unnamed (+19448), unnamed (+106324), unnamed (+147749), unnamed (+160362), unnamed (+169483)
ero1l	unnamed (-76183), unnamed (-35641)
es1	unnamed (-4920), unnamed (+90377)
esco2	unnamed (-85)
esd	unnamed (+73788), unnamed (+82472), unnamed (+82666), unnamed (+87799)
esf1	unnamed (+4)
esm1	unnamed (-39570), unnamed (+21204), unnamed (+23794)
esr1	unnamed (+67065)
esr2a	unnamed (-124718), unnamed (-52179)
esr2b	unnamed (+109398)
esrp2	unnamed (-145474), unnamed (-128804), unnamed (-128529), unnamed (-106352), unnamed (-106217), unnamed (-71895), unnamed (-70300), unnamed (-62620), unnamed (-33901), unnamed (-23033), unnamed (+1299), unnamed (+3388), unnamed (+33351), unnamed (+38589), unnamed (+64142), unnamed (+68915), unnamed (+82745), unnamed (+83288), unnamed (+106830), unnamed (+161444)
esrrb	unnamed (-161892), unnamed (-36401), unnamed (+191051)
esrrd	unnamed (-216085)
esrrga	unnamed (-5218)
esrrgb	unnamed (-125156), unnamed (+74448)
esyt3	unnamed (-1494)
etaa1	unnamed (-45393), unnamed (-37642), unnamed (-22026), unnamed (-20242), unnamed (-12587), unnamed (-3409), unnamed (+44651)
etfb	unnamed (-55)
ethe1	unnamed (-37808), unnamed (+10831)
etnk1	unnamed (+131763), unnamed (+277778), unnamed (+318245), unnamed (+325629)
etnk2	unnamed (-77615), unnamed (-43115), unnamed (-42938), unnamed (-34898), unnamed (-10560), unnamed (+82923), unnamed (+153408)
etnppl	unnamed (-226376)
ets2	unnamed (+777), unnamed (+14320), unnamed (+17219)
etv4	unnamed (+4165), unnamed (+10259)
etv5a	unnamed (-44106), unnamed (-25818), unnamed (-18137)
etv5b	unnamed (-36142), unnamed (-26299), unnamed (-17658), unnamed (-109), unnamed (+3333)
eva1bb	unnamed (+105399), unnamed (+116585), unnamed (+121200)
eva1c	unnamed (-25502), unnamed (-10227)
evlb	unnamed (-34962)
ewsr1b	unnamed (+15000), unnamed (+29412)
exd2	unnamed (-23657)
exd3	unnamed (+7737), unnamed (+31865), unnamed (+37776), unnamed (+46492), unnamed (+51453), unnamed (+65827), unnamed (+72310)
exo1	unnamed (+41551)
exoc3l2a	unnamed (+2555)
exoc3l4	unnamed (-372061), unnamed (-364042)
exoc4	unnamed (-90625), unnamed (+159623), unnamed (+184487), unnamed (+193630), unnamed (+230137), unnamed (+232769), unnamed (+247847), unnamed (+252860), unnamed (+270488)
exoc5	unnamed (+29220), unnamed (+31138), unnamed (+119479), unnamed (+183616), unnamed (+186906)
exoc6	unnamed (+93097), unnamed (+102047)
exoc6b	unnamed (+8840), unnamed (+26511), unnamed (+34345), unnamed (+170690)
exoc8	unnamed (-41359), unnamed (-39124), unnamed (+61969)
exosc1	unnamed (+22439)
exosc10	unnamed (-2608)
exosc3	unnamed (-101842), unnamed (+23492), unnamed (+28916), unnamed (+34163), unnamed (+37138)
exosc4	unnamed (-34047)
exosc5	unnamed (+17214)
exosc7	unnamed (-199)
ext1a	unnamed (-103), unnamed (+14350), unnamed (+16726), unnamed (+41844), unnamed (+49877), unnamed (+54967), unnamed (+129668)
ext1c	unnamed (-2866), unnamed (+11213), unnamed (+43220)
ext2	unnamed (-75018)
extl3	unnamed (+27421), unnamed (+41102)
eya1	unnamed (-237537), unnamed (+78175), unnamed (+129479), unnamed (+129804)
eya2	unnamed (-62404), unnamed (+25345), unnamed (+67679)
ezh1	unnamed (+90294), unnamed (+107083)
ezh2	unnamed (-507), unnamed (+43691)
f13a1a.1	unnamed (-107226), unnamed (-99371), unnamed (-99129), unnamed (-87342), unnamed (-77884), unnamed (-64323)
f13a1b	unnamed (+458538)
f2rl1.2	unnamed (-190), unnamed (+18368)
f2rl2	unnamed (+64286)
f3a	unnamed (+3662)
f7	unnamed (-10760)
f8	unnamed (-45051)
f9a	unnamed (-67443)
fabp11a	unnamed (+121905), unnamed (+122834), unnamed (+166759), unnamed (+209546), unnamed (+220600)
fabp11a	unnamed (+33042), unnamed (+56341), unnamed (+77136)
fabp3	unnamed (-21087)
fabp6	unnamed (-10836), unnamed (+19176)
fabp7b	unnamed (-61513), unnamed (-2199)
fadd	unnamed (+15430), unnamed (+90003)
fads2	unnamed (-36)
faf1	unnamed (+51949), unnamed (+63620)
faf2	unnamed (+88504)
fahd2a	unnamed (+48813)
faimb	unnamed (+11657), unnamed (+18775), unnamed (+44762), unnamed (+54531), unnamed (+76308), unnamed (+86183), unnamed (+231316), unnamed (+344370)
fam102ab	unnamed (+12407), unnamed (+18215), unnamed (+25236)
fam102ba	unnamed (-287057), unnamed (-194752), unnamed (-70589), unnamed (+6973)
fam107b	unnamed (-229173), unnamed (-169749)
fam120b	unnamed (+20627)
fam126a	unnamed (+349), unnamed (+14618)
fam129ba	unnamed (+1931), unnamed (+20817)
fam131c	unnamed (-111419), unnamed (-75701), unnamed (-62006), unnamed (-61851), unnamed (-5520)
fam132a	unnamed (+71391), unnamed (+76721)
fam13a	unnamed (+2488)
fam13b	unnamed (-31814)
fam154b	unnamed (-289611), unnamed (-207235), unnamed (-181558), unnamed (-150778)
fam155b	unnamed (-81198), unnamed (-74979), unnamed (-43708)
fam160b2	unnamed (-39844), unnamed (+28499)
fam166b	unnamed (-9133), unnamed (-4989)
fam168a	unnamed (+6609), unnamed (+50902), unnamed (+53702), unnamed (+64090), unnamed (+448512), unnamed (+534463), unnamed (+631233)
fam169aa	unnamed (-21638)
fam172a	unnamed (-350880), unnamed (+153244)
fam173a	unnamed (+13606)
fam188a	unnamed (-329031), unnamed (-307813), unnamed (-82782)
fam189a1	unnamed (-170062), unnamed (-112953), unnamed (-94255), unnamed (+145660)
fam189a2	unnamed (+16311)
fam193a	unnamed (-86101)
fam195b	unnamed (+177)
fam19a4b	unnamed (-27613), unnamed (+145028), unnamed (+145530), unnamed (+146200), unnamed (+146628), unnamed (+148149), unnamed (+360408)
fam203a	unnamed (-135960), unnamed (-121594), unnamed (-121294), unnamed (-12070), unnamed (-10854)
fam204a	unnamed (+63672), unnamed (+65511), unnamed (+94265), unnamed (+112831), unnamed (+471009), unnamed (+515587), unnamed (+515793), unnamed (+545175)
fam208b	unnamed (-671), unnamed (+27814)
fam20b	unnamed (+86186)
fam210a	unnamed (+102), unnamed (+51764), unnamed (+176004)
fam212aa	unnamed (-77564), unnamed (+1876), unnamed (+58378)
fam213aa	unnamed (-14275), unnamed (+11518)
fam21c	unnamed (-9324)
fam221a	unnamed (-533)
fam222a	unnamed (-194929), unnamed (-149728), unnamed (-142792), unnamed (-38223), unnamed (-20261), unnamed (-9855), unnamed (+24797), unnamed (+46585)
fam43a	unnamed (+35989), unnamed (+65508)
fam46a	unnamed (+119198)
fam46ba	unnamed (+12114)
fam46c	unnamed (-146620), unnamed (-135181)
fam49a	unnamed (-78), unnamed (+163), unnamed (+15674), unnamed (+54515), unnamed (+64507), unnamed (+117162), unnamed (+140891)
fam49ba	unnamed (-9007), unnamed (+5616), unnamed (+17059), unnamed (+108871), unnamed (+128233), unnamed (+220850), unnamed (+221061), unnamed (+228350)
fam49bb	unnamed (+237419), unnamed (+259349), unnamed (+259587), unnamed (+339648), unnamed (+389684), unnamed (+405487), unnamed (+413879)
fam57ba	unnamed (+46147)
fam5ca	unnamed (-128806)
fam60al	unnamed (-31185), unnamed (-193), unnamed (+114153), unnamed (+138520), unnamed (+182144), unnamed (+233197), unnamed (+324388), unnamed (+394006), unnamed (+406424), unnamed (+417609), unnamed (+428418)
fam69c	unnamed (+50092)
fam73b	unnamed (-20493), unnamed (-11169)
fam78a	unnamed (-19161), unnamed (-3062), unnamed (+65524), unnamed (+70474), unnamed (+206999)
fam83d	unnamed (+2730)
fam83fb	unnamed (+3495)
fam86a	unnamed (-14504)
fam8a1	unnamed (+22707)
fam92a1	unnamed (+52487)
fam96b	unnamed (-445173)
fancc	unnamed (-138136), unnamed (-112605), unnamed (-108575), unnamed (-103559), unnamed (-87882), unnamed (+73692), unnamed (+75387), unnamed (+130278), unnamed (+197237)
fancl	unnamed (-827956), unnamed (-809166), unnamed (-796385), unnamed (-768640), unnamed (-759645), unnamed (-754821), unnamed (-754410), unnamed (-748605), unnamed (-742614), unnamed (-720781), unnamed (-711473), unnamed (-660794), unnamed (-640168), unnamed (-579152), unnamed (-431472), unnamed (-344983), unnamed (-213140), unnamed (-29578), unnamed (-9835)
fap	unnamed (+39252)
farp1	unnamed (-5679), unnamed (+78977)
farp2	unnamed (-28001), unnamed (+22210), unnamed (+32232), unnamed (+37762), unnamed (+47405)
fars2	unnamed (-60097), unnamed (-57169), unnamed (+251958), unnamed (+256236), unnamed (+284421)
fastk	unnamed (-66031)
fat1	unnamed (-662132), unnamed (-139904), unnamed (-57278), unnamed (+24437), unnamed (+64008)
fbln1	unnamed (+16514), unnamed (+71110), unnamed (+76425)
fbln2	unnamed (-441385), unnamed (-416411), unnamed (-324898), unnamed (-153270), unnamed (+87961), unnamed (+157605), unnamed (+191034)
fbn1	unnamed (-42168)
fbn2a	unnamed (-74076), unnamed (-69163), unnamed (-68796), unnamed (-64784), unnamed (-62597), unnamed (-62271), unnamed (-39293), unnamed (-38878), unnamed (-32813), unnamed (-26147), unnamed (-25836), unnamed (-11317)
fbn2a	unnamed (-25793), unnamed (+37390), unnamed (+57717), unnamed (+157283)
fbp1a	unnamed (-84165), unnamed (-53536), unnamed (-48820), unnamed (-45691), unnamed (-23885)
fbp1b	unnamed (+82796)
fbxl14a	unnamed (-25534), unnamed (-25104)
fbxl14b	unnamed (-7633), unnamed (-5036), unnamed (+24813), unnamed (+125069), unnamed (+136924), unnamed (+157189)
fbxl15	unnamed (-51825), unnamed (-35886), unnamed (+11164), unnamed (+27264), unnamed (+84984), unnamed (+461797), unnamed (+482802), unnamed (+529791)
fbxl5	unnamed (+421)
fbxo16	unnamed (-121002), unnamed (-81439), unnamed (-34456), unnamed (-27862), unnamed (-6560)
fbxo25	unnamed (-8134), unnamed (-3171)
fbxo30a	unnamed (+99231)
fbxo36a	unnamed (+7748)
fbxo36b	unnamed (+13842), unnamed (+37008)
fbxo43	unnamed (-79898), unnamed (-5219), unnamed (+14793), unnamed (+33870), unnamed (+52345), unnamed (+61740)
fbxo45	unnamed (-58962)
fbxo5	unnamed (-50)
fbxo8	unnamed (+71917), unnamed (+116152)
fbxw11a	unnamed (+13500)
fbxw11b	unnamed (-164)
fbxw2	unnamed (-25519), unnamed (+11181)
fbxw8	unnamed (+51632)
fcho2	unnamed (+467), unnamed (+24717), unnamed (+163691), unnamed (+194731)
fdps	unnamed (+84)
fdx1	unnamed (-1447)
fdx1l	unnamed (-1462)
fem1a	unnamed (-25862), unnamed (-25635), unnamed (-18228), unnamed (-7376), unnamed (+20592)
fen1	unnamed (+14810), unnamed (+55674), unnamed (+61345)
fermt2	unnamed (-75970), unnamed (-75507)
fes	unnamed (+28358)
fezf1	unnamed (-127899)
fgd1	unnamed (+17138)
fgd4a	unnamed (-67067)
fgd6	unnamed (-3511)
fgf10a	unnamed (-82001), unnamed (+135195)
fgf10b	unnamed (-86361)
fgf11a	unnamed (-111271), unnamed (-21016)
fgf12b	unnamed (+63560), unnamed (+109444)
fgf13a	unnamed (-108413), unnamed (+164335), unnamed (+219830)
fgf16	unnamed (-50016)
fgf17	unnamed (-21386), unnamed (+23052)
fgf18a	unnamed (-171283), unnamed (+58600)
fgf19	unnamed (-18797)
fgf1a	unnamed (-58786)
fgf1b	unnamed (+45156), unnamed (+45459), unnamed (+112544)
fgf2	unnamed (-20905), unnamed (+9585)
fgf20a	unnamed (-37653), unnamed (+27833), unnamed (+832295), unnamed (+967601)
fgf22	unnamed (-119511)
fgf24	unnamed (-56158)
fgf4	unnamed (+6132)
fgf7	unnamed (-51162)
fgf8a	unnamed (+35714), unnamed (+76970)
fgf8b	unnamed (+5809)
fgfbp1	unnamed (+484), unnamed (+7054), unnamed (+9273)
fgfr1a	unnamed (-43962), unnamed (-13176), unnamed (+3745), unnamed (+7972), unnamed (+14259), unnamed (+88269)
fgfr1b	unnamed (-3958)
fgfr1bl	unnamed (+6312)
fgfr1op	unnamed (+262)
fgfr2	unnamed (-94826), unnamed (-45162), unnamed (-24468), unnamed (-8723), unnamed (+13042), unnamed (+36477), unnamed (+89662), unnamed (+90184), unnamed (+152208), unnamed (+191470), unnamed (+202879)
fgfr3	unnamed (-176457), unnamed (-136241), unnamed (-40356), unnamed (-16202), unnamed (+5161), unnamed (+14279), unnamed (+22587), unnamed (+35081), unnamed (+35794), unnamed (+170965), unnamed (+213354)
fgfr4	unnamed (-148818), unnamed (-142827), unnamed (-119282), unnamed (+3415), unnamed (+16798), unnamed (+46520)
fgfrl1a	unnamed (+44113), unnamed (+44357)
fgfrl1b	unnamed (+15945)
fgg	unnamed (-39341), unnamed (-16945)
fggy	unnamed (-54597), unnamed (-53834), unnamed (-19104)
fh	unnamed (+53975)
fhit	unnamed (+92467)
fhit	unnamed (+146)
fhl1a	unnamed (-4782)
fhl3a	unnamed (+20835), unnamed (+57407)
fibpa	unnamed (+11)
ficd	unnamed (-22115)
figla	unnamed (-30)
fign	unnamed (-735543), unnamed (-661512), unnamed (-645356), unnamed (-300784), unnamed (-37023), unnamed (+60106), unnamed (+199396), unnamed (+282823), unnamed (+391037)
fitm2	unnamed (-50805), unnamed (-40)
fkbp1b	unnamed (+11767)
fkbp2	unnamed (+18465)
fkbp3	unnamed (-22525)
fkbp6	unnamed (+10361)
fkbp7	unnamed (+26064), unnamed (+55054), unnamed (+72618)
fkbp8	unnamed (-24211), unnamed (-17362), unnamed (-16787)
fkbp9	unnamed (+1569)
fkrp	unnamed (-29355)
flad1	unnamed (-35666), unnamed (+121968)
flcn	unnamed (+26791)
flh	unnamed (-37172)
fli1a	unnamed (-307994), unnamed (-274250), unnamed (-126970)
flj13639	unnamed (+3739), unnamed (+60856)
flna	unnamed (-37148), unnamed (-21720), unnamed (+1181), unnamed (+2834), unnamed (+8792), unnamed (+63856), unnamed (+138887)
flncb	unnamed (+11116)
flot2a	unnamed (+8214)
flrt3	unnamed (-318886), unnamed (-305390), unnamed (-183976), unnamed (-43167), unnamed (-16617), unnamed (+13448), unnamed (+98143)
flt1	unnamed (-86542)
flt4	unnamed (+172302)
flvcr1	unnamed (+15145)
flvcr2b	unnamed (+18502)
fmn2b	unnamed (+72399)
fmnl2a	unnamed (+58900), unnamed (+98698)
fmnl3	unnamed (+50145), unnamed (+104572), unnamed (+198656), unnamed (+200739), unnamed (+239194), unnamed (+273530)
fmo5	unnamed (-24748), unnamed (-23635), unnamed (-17416), unnamed (+2422)
fmr1	unnamed (-785728), unnamed (-354996), unnamed (-51321), unnamed (-49463), unnamed (+319764), unnamed (+320895), unnamed (+477829)
fn1	unnamed (-81199), unnamed (-47969), unnamed (-45471), unnamed (+145630), unnamed (+193509), unnamed (+235103), unnamed (+260064), unnamed (+566723), unnamed (+644778), unnamed (+668939), unnamed (+786577), unnamed (+812843)
fn1b	unnamed (+18714), unnamed (+49896)
fn3krp	unnamed (-856789), unnamed (-853097), unnamed (-851394), unnamed (-850680), unnamed (-829419), unnamed (-806319), unnamed (-791495), unnamed (-784412)
fndc3ba	unnamed (-128797), unnamed (-58391), unnamed (-55091), unnamed (-43769), unnamed (-37688), unnamed (-37468), unnamed (-20409), unnamed (+55044), unnamed (+76141), unnamed (+84380)
fos	unnamed (+530)
fosb	unnamed (-89621)
fosl1a	unnamed (-3787)
fosl2	unnamed (-126294), unnamed (-16233)
foxa	unnamed (+7738)
foxa	unnamed (+73074)
foxa1	unnamed (-11956), unnamed (-4590)
foxa2	unnamed (-176514), unnamed (+34392)
foxc1a	unnamed (+364288)
foxc1b	unnamed (+15622)
foxd1	unnamed (+8189), unnamed (+39229), unnamed (+178203)
foxd2	unnamed (+33196), unnamed (+172128)
foxf1	unnamed (-182589)
foxg1a	unnamed (+39376), unnamed (+53543), unnamed (+100343)
foxg1b	unnamed (-336002), unnamed (-21661), unnamed (+8386), unnamed (+100875), unnamed (+162258)
foxh1	unnamed (-20083), unnamed (+46865)
foxi1	unnamed (+1251), unnamed (+24763), unnamed (+191755), unnamed (+232662), unnamed (+275353), unnamed (+672041)
foxi2	unnamed (-276041), unnamed (-251887), unnamed (-156002), unnamed (-115786), unnamed (+18701), unnamed (+24413), unnamed (+29836), unnamed (+74914)
foxi3a	unnamed (+21281)
foxj1a	unnamed (+19722)
foxj1b	unnamed (+200036), unnamed (+310236), unnamed (+311413)
foxj2	unnamed (-9878)
foxl2	unnamed (-71814), unnamed (+15605)
foxn1	unnamed (-2374)
foxn3	unnamed (+184), unnamed (+43742), unnamed (+54574), unnamed (+143431)
foxn4	unnamed (-4622)
foxo1a	unnamed (-296874), unnamed (-160087), unnamed (-23630), unnamed (+63285), unnamed (+146545)
foxo1b	unnamed (+4464), unnamed (+8748), unnamed (+95758), unnamed (+101576)
foxo3b	unnamed (-39233), unnamed (-97), unnamed (+2231), unnamed (+25603)
foxp1a	unnamed (-21019), unnamed (+432)
foxp1b	unnamed (+9322), unnamed (+39726), unnamed (+118221), unnamed (+211763), unnamed (+421714)
foxp2	unnamed (+2159), unnamed (+42089)
foxp3b	unnamed (+30102), unnamed (+59909), unnamed (+65918)
foxp4	unnamed (-213863), unnamed (-162085), unnamed (-139384), unnamed (-133738), unnamed (-52497), unnamed (-46108), unnamed (-33060), unnamed (-2880), unnamed (-2387), unnamed (+2656), unnamed (+19574), unnamed (+22329), unnamed (+29445), unnamed (+94832), unnamed (+122327), unnamed (+124602), unnamed (+147794), unnamed (+153814), unnamed (+172276), unnamed (+261877)
foxq1a	unnamed (-28960), unnamed (-19959)
fpgs	unnamed (-73189)
fras1	unnamed (-59656), unnamed (-59475), unnamed (+71270), unnamed (+112626)
frem1a	unnamed (+5204), unnamed (+6926), unnamed (+15467), unnamed (+102003), unnamed (+120922), unnamed (+152260)
frem1b	unnamed (-78748)
frem2a	unnamed (+78721)
frem2b	unnamed (-235), unnamed (+32483), unnamed (+54515), unnamed (+77900), unnamed (+249852), unnamed (+277170)
frem3	unnamed (-103228), unnamed (-79138), unnamed (-49239), unnamed (-44597), unnamed (-34743), unnamed (+32768), unnamed (+95824), unnamed (+102365)
frmd4bb	unnamed (+37751)
frmd6	unnamed (-47530), unnamed (-47330), unnamed (-19944)
frs2a	unnamed (-18487), unnamed (-10133), unnamed (-7534)
frs2b	unnamed (+71243), unnamed (+90556)
frzb	unnamed (-81904), unnamed (+9667)
fscn1a	unnamed (-39649), unnamed (+57422)
fscn2a	unnamed (-427322), unnamed (-427165), unnamed (-351985), unnamed (+124776)
fscn2b	unnamed (-289664), unnamed (-269645), unnamed (-243509), unnamed (-223967), unnamed (-214301), unnamed (-159536), unnamed (-129234), unnamed (-41769), unnamed (-17594), unnamed (-17109)
fshb	unnamed (-316137), unnamed (-257505), unnamed (-252794), unnamed (-236847), unnamed (-210270), unnamed (-205326), unnamed (-23990)
fshr	unnamed (-185621)
fsip1	unnamed (-124747), unnamed (+92), unnamed (+146067), unnamed (+152396)
fsta	unnamed (-115810)
fstl1a	unnamed (+5447), unnamed (+7628)
fstl1b	unnamed (+3528), unnamed (+14001), unnamed (+26752), unnamed (+65173)
fstl4	unnamed (+64883), unnamed (+146987)
fstl5	unnamed (-624379), unnamed (-623903), unnamed (-597336), unnamed (-548461), unnamed (-44), unnamed (+115548)
fth1b	unnamed (-204)
ftr01	unnamed (+77695), unnamed (+106069), unnamed (+118137)
ftr06	unnamed (+6032)
ftr07	unnamed (+13044)
ftr14	unnamed (-13033)
ftr15	unnamed (+2625)
ftr19	unnamed (+42014)
ftr42	unnamed (+26416), unnamed (+26756), unnamed (+85930)
ftr53	unnamed (+13662)
ftr54	unnamed (+92335)
ftr61	unnamed (-30461)
ftr64	unnamed (+86742), unnamed (+101602), unnamed (+109762)
ftr65	unnamed (-56)
ftsj1	unnamed (+23856)
ftsjd2	unnamed (+214412)
fubp1	unnamed (-366744), unnamed (-321042), unnamed (-320868)
fubp3	unnamed (-87928), unnamed (-27317), unnamed (-3660), unnamed (+30140), unnamed (+109092)
fuca1	unnamed (+84)
fuca2	unnamed (+26795)
fuom	unnamed (+34776), unnamed (+71185)
fut10	unnamed (+92258), unnamed (+96450)
fut9d	unnamed (+19814)
fxn	unnamed (+115381), unnamed (+338657), unnamed (+422490), unnamed (+438032)
fxr2	unnamed (+52380), unnamed (+59946)
fxyd6	unnamed (+151501), unnamed (+279757), unnamed (+281444), unnamed (+285128), unnamed (+286528), unnamed (+288070)
fyco1a	unnamed (+48975)
fyna	unnamed (-109)
fynb	unnamed (-20508), unnamed (+267)
fynrk	unnamed (-49034), unnamed (-38291), unnamed (+13025)
fzd1	unnamed (-195), unnamed (+25098), unnamed (+49109), unnamed (+49393)
[truncated: 5,549 more rows]

## Sheet: 3,479 human genes - overlap
Ensembl gene ID	Gene name
ENSG00000148584	A1CF
ENSG00000081760	AACS
ENSG00000103591	AAGAB
ENSG00000129673	AANAT
ENSG00000149313	AASDHPPT
ENSG00000108270
ENSG00000181409	AATK
ENSG00000183044	ABAT
ENSG00000165029	ABCA1
ENSG00000154263	ABCA10
ENSG00000144452	ABCA12
ENSG00000179869	ABCA13
ENSG00000167972	ABCA3
ENSG00000198691	ABCA4
ENSG00000154265	ABCA5
ENSG00000064687	ABCA7
ENSG00000141338	ABCA8
ENSG00000004846	ABCB5
ENSG00000115657	ABCB6
ENSG00000108846	ABCC3
ENSG00000125257	ABCC4
ENSG00000114770	ABCC5
ENSG00000100997	ABHD12
ENSG00000114779	ABHD14B
ENSG00000107362	ABHD17B
ENSG00000136379	ABHD17C
ENSG00000136754	ABI1
ENSG00000099204	ABLIM1
ENSG00000173210	ABLIM3
ENSG00000159842	ABR
ENSG00000174429	ABRA
ENSG00000076555	ACACB
ENSG00000177646	ACAD9
ENSG00000114331	ACAP2
ENSG00000135847
ENSG00000078124	ACER3
ENSG00000162390	ACOT11
ENSG00000097021	ACOT7
ENSG00000087008	ACOX3
ENSG00000155893	PXYLP1
ENSG00000167107	ACSF2
ENSG00000123983	ACSL3
ENSG00000068366	ACSL4
ENSG00000164398	ACSL6
ENSG00000111058	ACSS3
ENSG00000143632	ACTA1
ENSG00000107796	ACTA2
ENSG00000075624	ACTB
ENSG00000163017	ACTG2
ENSG00000187003	ACTL7A
ENSG00000117148	ACTL8
ENSG00000072110	ACTN1
ENSG00000133627	ACTR3B
ENSG00000135503	ACVR1B
ENSG00000121989	ACVR2A
ENSG00000132744	ACY3
ENSG00000196839	ADA
ENSG00000137845	ADAM10
ENSG00000135074	ADAM19
ENSG00000042980	ADAM28
ENSG00000166106	ADAMTS15
ENSG00000049192	ADAMTS6
ENSG00000134917	ADAMTS8
ENSG00000163638	ADAMTS9
ENSG00000160710	ADAR
ENSG00000197381	ADARB1
ENSG00000185736	ADARB2
ENSG00000189007	ADAT2
ENSG00000063761	ADCK1
ENSG00000164742	ADCY1
ENSG00000162104	ADCY9
ENSG00000078549	ADCYAP1R1
ENSG00000148700	ADD3
ENSG00000187758	ADH1A
ENSG00000197894	ADH5
ENSG00000172955	ADH6
ENSG00000196344	ADH7
ENSG00000181092	ADIPOQ
ENSG00000159346	ADIPOR1
ENSG00000156110	ADK
ENSG00000128165	ADM2
ENSG00000181915	ADO
ENSG00000170425	ADORA2B
ENSG00000159322	ADPGK
ENSG00000170214	ADRA1B
ENSG00000171873	ADRA1D
ENSG00000150594	ADRA2A
ENSG00000043591	ADRB1
ENSG00000169252	ADRB2
ENSG00000173020	GRK2
ENSG00000100077	GRK3
ENSG00000130706	ADRM1
ENSG00000035687	ADSS
ENSG00000139154	AEBP2
ENSG00000157510	AFAP1L1
ENSG00000133612	AGAP3
ENSG00000162688	AGL
ENSG00000134698	AGO4
ENSG00000160216	AGPAT3
ENSG00000026652	AGPAT4
ENSG00000138678	GPAT3
ENSG00000018510	AGPS
ENSG00000188157	AGRN
ENSG00000135049	AGTPBP1
ENSG00000168710	AHCYL1
ENSG00000126705	AHDC1
ENSG00000124942	AHNAK
ENSG00000185567	AHNAK2
ENSG00000106546	AHR
ENSG00000112297	CRYBG1
ENSG00000164022	AIMP1
ENSG00000004455	AK2
ENSG00000147853	AK3
ENSG00000121057	AKAP1
ENSG00000108599	AKAP10
ENSG00000105221	AKT2
ENSG00000166971	AKTIP
ENSG00000170017	ALCAM
ENSG00000128918	ALDH1A2
ENSG00000184254	ALDH1A3
ENSG00000108602	ALDH3A1
ENSG00000072210	ALDH3A2
ENSG00000159423	ALDH4A1
ENSG00000164904	ALDH7A1
ENSG00000118514	ALDH8A1
ENSG00000172339	ALG14
ENSG00000119523	ALG2
ENSG00000171094	ALK
ENSG00000151360	ALLC
ENSG00000106927	AMBP
ENSG00000123505	AMD1
ENSG00000165566	AMER2
ENSG00000101935	AMMECR1
ENSG00000114019	AMOTL2
ENSG00000133805	AMPD3
ENSG00000153107	ANAPC1
ENSG00000053900	ANAPC4
ENSG00000167772	ANGPTL4
ENSG00000029534	ANK1
ENSG00000145362	ANK2
ENSG00000151150	ANK3
ENSG00000154122	ANKH
ENSG00000001629	ANKIB1
ENSG00000176915	ANKLE2
ENSG00000183831	ANKRD45
ENSG00000186106	ANKRD46
ENSG00000168876	ANKRD49
ENSG00000165138	ANKS6
ENSG00000160746	ANO10
ENSG00000047617	ANO2
ENSG00000134343	ANO3
ENSG00000171714	ANO5
ENSG00000177119	ANO6
ENSG00000140350	ANP32A
ENSG00000143401	ANP32E
ENSG00000169604	ANTXR1
ENSG00000182718	ANXA2
ENSG00000138772	ANXA3
ENSG00000100280	AP1B1
ENSG00000166747	AP1G1
ENSG00000106367	AP1S1
ENSG00000042753	AP2S1
ENSG00000185009	AP3M1
ENSG00000070718	AP3M2
ENSG00000081014	AP4E1
ENSG00000120868	APAF1
ENSG00000134982	APC
ENSG00000164062	APEH
ENSG00000166181	API5
ENSG00000149089	APIP
ENSG00000134817	APLNR
ENSG00000084234	APLP2
ENSG00000118137	APOA1
ENSG00000184831	APOO
ENSG00000142192	APP
ENSG00000136044	APPL2
ENSG00000165272	AQP3
ENSG00000171885	AQP4
ENSG00000120318	ARAP3
ENSG00000143761	ARF1
ENSG00000242247	ARFGAP3
ENSG00000066777	ARFGEF1
ENSG00000124198	ARFGEF2
ENSG00000134884	ARGLU1
ENSG00000071205	ARHGAP10
ENSG00000187951	ARHGAP11B
ENSG00000075884	ARHGAP15
ENSG00000107863	ARHGAP21
ENSG00000128805	ARHGAP22
ENSG00000138639	ARHGAP24
ENSG00000088756	ARHGAP28
ENSG00000100852	ARHGAP5
ENSG00000074964	ARHGEF10L
ENSG00000196914	ARHGEF12
ENSG00000130762	ARHGEF16
ENSG00000110237	ARHGEF17
ENSG00000142632	ARHGEF19
ENSG00000214944	ARHGEF28
ENSG00000136002	ARHGEF4
ENSG00000102606	ARHGEF7
ENSG00000049618	ARID1B
ENSG00000032219	ARID4A
ENSG00000196843	ARID5A
ENSG00000179674	ARL14
ENSG00000185305	ARL15
ENSG00000188042	ARL4C
ENSG00000165997	ARL5B
ENSG00000134108	ARL8B
ENSG00000133794	ARNTL
ENSG00000163466	ARPC2
ENSG00000136950	ARPC5L
ENSG00000128989	ARPP19
ENSG00000105643	ARRDC2
ENSG00000113369	ARRDC3
ENSG00000140450	ARRDC4
ENSG00000100299	ARSA
ENSG00000062096	ARSF
ENSG00000156219	ART3
ENSG00000167311	ART5
ENSG00000117407	ARTN
ENSG00000173409	ARV1
ENSG00000214435	AS3MT
ENSG00000153317	ASAP1
ENSG00000151693	ASAP2
ENSG00000196372	ASB13
ENSG00000139352	ASCL1
ENSG00000161944	ASGR2
ENSG00000108684	ASIC2
ENSG00000162174	ASRGL1
ENSG00000130707	ASS1
ENSG00000107669	ATE1
ENSG00000162772	ATF3
ENSG00000170653	ATF7
ENSG00000171681	ATF7IP
ENSG00000152348	ATG10
ENSG00000126775	ATG14
ENSG00000057663	ATG5
ENSG00000138363	ATIC
ENSG00000119787	ATL2
ENSG00000172238	ATOH1
ENSG00000179774	ATOH7
ENSG00000058063	ATP11B
ENSG00000163399	ATP1A1
ENSG00000069849	ATP1B3
ENSG00000174437	ATP2A2
ENSG00000074370	ATP2A3
ENSG00000070961	ATP2B1
ENSG00000157087	ATP2B2
ENSG00000058668	ATP2B4
ENSG00000017260	ATP2C1
ENSG00000064270	ATP2C2
ENSG00000154518	ATP5G3
ENSG00000154723	ATP5J
ENSG00000205464	ATP6AP1L
ENSG00000033627	ATP6V0A1
ENSG00000147416	ATP6V1B2
ENSG00000131100	ATP6V1E1
ENSG00000132932	ATP8A2
ENSG00000081923	ATP8B1
ENSG00000088812	ATRN
ENSG00000107518	ATRNL1
ENSG00000124788	ATXN1
ENSG00000148090	AUH
ENSG00000158321	AUTS2
ENSG00000169857	AVEN
ENSG00000103126	AXIN1
ENSG00000168646	AXIN2
ENSG00000155096	AZIN1
ENSG00000162885	B3GALNT2
ENSG00000162630	B3GALT2
ENSG00000187676	B3GLCT
ENSG00000170340	B3GNT2
ENSG00000176597	B3GNT5
ENSG00000175711	B3GNTL1
ENSG00000086062	B4GALT1
ENSG00000121578	B4GALT4
ENSG00000158470	B4GALT5
ENSG00000118276	B4GALT6
ENSG00000182240	BACE2
ENSG00000156273	BACH1
ENSG00000112182	BACH2
ENSG00000112208	BAG2
ENSG00000175866	BAIAP2
ENSG00000095739	BAMBI
ENSG00000172530	BANP
ENSG00000125492	BARHL1
ENSG00000143032	BARHL2
ENSG00000043039	BARX2
ENSG00000087088	BAX
ENSG00000198604	BAZ1A
ENSG00000181004	BBS12
ENSG00000163093	BBS5
ENSG00000122507	BBS9
ENSG00000137936	BCAR3
ENSG00000107949	BCCIP
ENSG00000083123	BCKDHB
ENSG00000119866	BCL11A
ENSG00000171791	BCL2
ENSG00000171552	BCL2L1
ENSG00000113916	BCL6
ENSG00000186174	BCL9L
ENSG00000183337	BCOR
ENSG00000186716	BCR
ENSG00000176697	BDNF
ENSG00000145734	BDP1
ENSG00000105829	BET1
ENSG00000134107	BHLHE40
ENSG00000151746	BICD1
ENSG00000136717	BIN1
ENSG00000110934	BIN2
ENSG00000147439	BIN3
ENSG00000108578	BLMH
ENSG00000186222	BLOC1S4
ENSG00000106605	BLVRA
ENSG00000168283	BMI1
ENSG00000168487	BMP1
ENSG00000125845	BMP2
ENSG00000125378	BMP4
ENSG00000112175	BMP5
ENSG00000153162	BMP6
ENSG00000101144	BMP7
ENSG00000183682	BMP8A
ENSG00000116985	BMP8B
ENSG00000164619	BMPER
ENSG00000204217	BMPR2
ENSG00000165733	BMS1
ENSG00000173068	BNC2
ENSG00000176171	BNIP3
ENSG00000104765	BNIP3L
ENSG00000144857	BOC
ENSG00000139618	BRCA2
ENSG00000100425	BRD1
ENSG00000162819	BROX
ENSG00000172270	BSG
ENSG00000095564	BTAF1
ENSG00000151136	BTBD11
ENSG00000174808	BTC
ENSG00000154640	BTG3
ENSG00000082153	BZW1
ENSG00000136261	BZW2
ENSG00000148655	LRMDA
ENSG00000107738	VSIR
ENSG00000110696	C11orf58
ENSG00000074356	NCBP3
ENSG00000141452	C18orf8
ENSG00000197223	C1D
ENSG00000106392	C1GALT1
ENSG00000203685	STUM
ENSG00000144119	C1QL2
ENSG00000119147	C2orf40
ENSG00000181744	C3orf58
ENSG00000056050	HPF1
ENSG00000174749	FAM241A
ENSG00000106804	C5
ENSG00000181751	C5orf30
ENSG00000136932	TRMO
ENSG00000148120	C9orf3
ENSG00000147894	C9orf72
ENSG00000104267	CA2
ENSG00000164879	CA3
ENSG00000174990	CA5A
ENSG00000131686	CA6
ENSG00000178538	CA8
ENSG00000148408	CACNA1B
ENSG00000151067	CACNA1C
ENSG00000157388	CACNA1D
ENSG00000198216	CACNA1E
ENSG00000006283	CACNA1G
ENSG00000100346	CACNA1I
ENSG00000165995	CACNB2
ENSG00000182389	CACNB4
ENSG00000108878	CACNG1
ENSG00000006116	CACNG3
ENSG00000075461	CACNG4
ENSG00000075429	CACNG5
ENSG00000084774	CAD
ENSG00000182985	CADM1
ENSG00000175161	CADM2
ENSG00000105767	CADM4
ENSG00000064989	CALCRL
ENSG00000122786	CALD1
ENSG00000008118	CAMK1G
ENSG00000058404	CAMK2B
ENSG00000145349	CAMK2D
ENSG00000148660	CAMK2G
ENSG00000004660	CAMKK1
ENSG00000130559	CAMSAP1
ENSG00000118200	CAMSAP2
ENSG00000171735	CAMTA1
ENSG00000112186	CAP2
ENSG00000014216	CAPN1
ENSG00000137225	CAPN11
ENSG00000182472	CAPN12
ENSG00000162909	CAPN2
ENSG00000092529	CAPN3
ENSG00000126247	CAPNS1
ENSG00000256812	CAPNS2
ENSG00000105519	CAPS
ENSG00000177938	CAPZA3
ENSG00000077549	CAPZB
ENSG00000153048	CARHSP1
ENSG00000164326	CARTPT
ENSG00000127995	CASD1
ENSG00000003400	CASP10
ENSG00000105141	CASP14
ENSG00000153113	CAST
ENSG00000182533	CAV3
ENSG00000078699	CBFA2T2
ENSG00000114423	CBLB
ENSG00000142273	CBLC
ENSG00000141668	CBLN2
ENSG00000054803	CBLN4
ENSG00000145439	CBR4
ENSG00000160200	CBS
ENSG00000173894	CBX2
ENSG00000141582	CBX4
ENSG00000094916	CBX5
ENSG00000048342	CC2D2A
ENSG00000060339	CCAR1
ENSG00000183287	CCBE1
ENSG00000198937	CCDC167
ENSG00000213085	CFAP45
ENSG00000133773	CCDC59
ENSG00000108091	CCDC6
ENSG00000091986	CCDC80
ENSG00000205476	CCDC85C
ENSG00000187094	CCK
ENSG00000110092	CCND1
ENSG00000118971	CCND2
ENSG00000134480	CCNH
ENSG00000090061	CCNK
ENSG00000163660	CCNL1
ENSG00000151014	NOCT
ENSG00000146574	CCZ1B
ENSG00000156535	CD109
ENSG00000101017	CD40
ENSG00000085117	CD82
ENSG00000010278	CD9
ENSG00000101224	CDC25B
ENSG00000158402	CDC25C
ENSG00000070831	CDC42
ENSG00000143776	CDC42BPA
ENSG00000198752	CDC42BPB
ENSG00000163171	CDC42EP3
ENSG00000179604	CDC42EP4
ENSG00000197622	CDC42SE1
ENSG00000093009	CDC45
ENSG00000096401	CDC5L
ENSG00000097046	CDC7
ENSG00000144354	CDCA7
ENSG00000039068	CDH1
ENSG00000140937	CDH11
ENSG00000154162	CDH12
ENSG00000140945	CDH13
ENSG00000129910	CDH15
ENSG00000145526	CDH18
ENSG00000170558	CDH2
ENSG00000124215	CDH26
ENSG00000062038	CDH3
ENSG00000179776	CDH5
ENSG00000113361	CDH6
ENSG00000113100	CDH9
ENSG00000089486	CDIP1
ENSG00000170312	CDK1
ENSG00000167258	CDK12
ENSG00000138395	CDK15
ENSG00000059758	CDK17
ENSG00000155111	CDK19
ENSG00000156345	CDK20
ENSG00000176749	CDK5R1
ENSG00000101391	CDK5RAP1
ENSG00000145996	CDKAL1
ENSG00000124762	CDKN1A
ENSG00000129757	CDKN1C
ENSG00000185267	CDNF
ENSG00000064309	CDON
ENSG00000131264	CDX4
ENSG00000245848	CEBPA
ENSG00000172216	CEBPB
ENSG00000221869	CEBPD
ENSG00000093072	ADA2
ENSG00000139610	CELA1
ENSG00000142789	CELA3A
ENSG00000219073	CELA3B
ENSG00000149187	CELF1
ENSG00000048740	CELF2
ENSG00000159409	CELF3
ENSG00000101489	CELF4
ENSG00000075275	CELSR1
ENSG00000143126	CELSR2
ENSG00000154240	CEP112
ENSG00000198707	CEP290
ENSG00000183137	CEP57L1
ENSG00000011523	CEP68
ENSG00000182504	CEP97
ENSG00000100422	CERK
ENSG00000154227	CERS3
ENSG00000090661	CERS4
ENSG00000153140	CETN3
ENSG00000003402	CFLAR
ENSG00000001626	CFTR
ENSG00000128849	CGNL1
ENSG00000128965	CHAC1
ENSG00000136457	CHAD
ENSG00000100399	CHADL
ENSG00000159259	CHAF1B
ENSG00000163528	CHCHD4
ENSG00000159685	CHCHD6
ENSG00000173575	CHD2
ENSG00000171316	CHD7
ENSG00000177200	CHD9
ENSG00000100604	CHGA
ENSG00000101421	CHMP4B
ENSG00000154645	CHODL
ENSG00000166869	CHP2
ENSG00000104472	CHRAC1
ENSG00000090539	CHRD
ENSG00000184984	CHRM5
ENSG00000120903	CHRNA2
ENSG00000147432	CHRNB3
ENSG00000171310	CHST11
ENSG00000136213	CHST12
ENSG00000169105	CHST14
ENSG00000175040	CHST2
ENSG00000122863	CHST3
ENSG00000131873	CHSY1
ENSG00000198108	CHSY3
ENSG00000138615	CILP
ENSG00000099622	CIRBP
ENSG00000164442	CITED2
ENSG00000179862	CITED4
ENSG00000166165	CKB
ENSG00000163539	CLASP2
ENSG00000109572	CLCN3
ENSG00000134873	CLDN10
ENSG00000106404	CLDN15
ENSG00000156282	CLDN17
ENSG00000253958	CLDN23
ENSG00000189143	CLDN4
ENSG00000184113	CLDN5
ENSG00000132514	CLEC10A
ENSG00000104938	CLEC4M
ENSG00000112782	CLIC5
ENSG00000113282	CLINT1
ENSG00000013441	CLK1
ENSG00000165959	CLMN
ENSG00000102805	CLN5
ENSG00000171603	CLSTN1
ENSG00000158258	CLSTN2
ENSG00000132361	CLUH
ENSG00000092009	CMA1
ENSG00000111726	CMAS
ENSG00000164237	CMBL
ENSG00000187118	CMC1
ENSG00000174600	CMKLR1
ENSG00000091317	CMTM6
ENSG00000170293	CMTM8
ENSG00000150656	CNDP1
ENSG00000133313	CNDP2
ENSG00000198515	CNGA1
ENSG00000183862	CNGA2
ENSG00000144191	CNGA3
ENSG00000070729	CNGB1
ENSG00000143786	CNIH3
ENSG00000153721	CNKSR3
ENSG00000064666	CNN2
ENSG00000182973	CNOT10
ENSG00000113300	CNOT6
ENSG00000138767	CNOT6L
ENSG00000018236	CNTN1
ENSG00000106078	COBL
ENSG00000135775	COG2
ENSG00000133103	COG6
ENSG00000123500	COL10A1
ENSG00000111799	COL12A1
ENSG00000187955	COL14A1
ENSG00000065618	COL17A1
ENSG00000182871	COL18A1
ENSG00000164692	COL1A2
ENSG00000050767	COL23A1
ENSG00000196739	COL27A1
ENSG00000187498	COL4A1
ENSG00000081052	COL4A4
ENSG00000197565	COL4A6
ENSG00000130635	COL5A1
ENSG00000204262	COL5A2
ENSG00000080573	COL5A3
ENSG00000144810	COL8A1
ENSG00000171812	COL8A2
ENSG00000049089	COL9A2
ENSG00000118004	COLEC11
ENSG00000198756	COLGALT2
ENSG00000269897	COMMD3-BMI1
ENSG00000149600	COMMD7
ENSG00000165644	COMTD1
ENSG00000145244	CORIN
ENSG00000110880	CORO1C
ENSG00000106789	CORO2A
ENSG00000167549	CORO6
ENSG00000103187	COTL1
ENSG00000006695	COX10
ENSG00000131055	COX4I2
ENSG00000226976	COX6A1P2
ENSG00000156885	COX6A2
ENSG00000160471	COX6B2
ENSG00000158516	CPA2
ENSG00000128510	CPA4
ENSG00000165078	CPA6
ENSG00000160111	CPAMD8
ENSG00000107864	CPEB3
ENSG00000113742	CPEB4
ENSG00000135678	CPM
ENSG00000120054	CPN1
ENSG00000178772	CPN2
ENSG00000124772	CPNE5
ENSG00000144410	CPO
ENSG00000110090	CPT1A
ENSG00000106066	CPVL
ENSG00000095321	CRAT
ENSG00000148204	CRB2
ENSG00000118260	CREB1
ENSG00000157613	CREB3L1
ENSG00000182158	CREB3L2
ENSG00000146592	CREB5
ENSG00000005339	CREBBP
ENSG00000164463	CREBRF
ENSG00000143162	CREG1
ENSG00000147571	CRH
ENSG00000120088	CRHR1
ENSG00000150938	CRIM1
ENSG00000099942	CRKL
ENSG00000095713	CRTAC1
ENSG00000008405	CRY1
ENSG00000196431	CRYBA4
ENSG00000213139	CRYGS
ENSG00000124207	CSE1L
ENSG00000103653	CSK
ENSG00000113712	CSNK1A1
ENSG00000180138	CSNK1A1L
ENSG00000141551	CSNK1D
ENSG00000213923	CSNK1E
ENSG00000169118	CSNK1G1
ENSG00000159176	CSRP1
ENSG00000175183	CSRP2
ENSG00000121552	CSTA
ENSG00000159692	CTBP1
ENSG00000102974	CTCF
ENSG00000124092	CTCFL
ENSG00000060069	CTDP1
ENSG00000175215	CTDSP2
ENSG00000144677	CTDSPL
ENSG00000118523	CTGF
ENSG00000116761	CTH
ENSG00000168036	CTNNB1
ENSG00000178585	CTNNBIP1
ENSG00000198561	CTNND1
ENSG00000171793	CTPS1
ENSG00000198730	CTR9
ENSG00000164733	CTSB
ENSG00000109861	CTSC
ENSG00000135047	CTSL
ENSG00000136943	CTSV
ENSG00000055130	CUL1
ENSG00000108094	CUL2
ENSG00000036257	CUL3
ENSG00000139842	CUL4A
ENSG00000257923	CUX1
ENSG00000163510	CWC22
ENSG00000153015	CWC27
ENSG00000154639	CXADR
ENSG00000145824	CXCL14
ENSG00000186810	CXCR3
ENSG00000121966	CXCR4
ENSG00000168772	CXXC4
ENSG00000171604	CXXC5
ENSG00000008283	CYB561
ENSG00000166347	CYB5A
ENSG00000103018	CYB5B
ENSG00000166394	CYB5R2
ENSG00000083799	CYLD
ENSG00000140459	CYP11A1
ENSG00000148795	CYP17A1
ENSG00000138061	CYP1B1
ENSG00000019186	CYP24A1
ENSG00000095596	CYP26A1
ENSG00000003137	CYP26B1
ENSG00000135929	CYP27A1
ENSG00000100197	CYP2D6
ENSG00000160868	CYP3A4
ENSG00000106258	CYP3A5
ENSG00000160870	CYP3A7
ENSG00000186204	CYP4F12
ENSG00000186115	CYP4F2
ENSG00000171954	CYP4F22
ENSG00000186529	CYP4F3
ENSG00000145476	CYP4V2
ENSG00000001630	CYP51A1
ENSG00000167910	CYP7A1
ENSG00000142871	CYR61
ENSG00000108669	CYTH1
ENSG00000100055	CYTH4
ENSG00000100592	DAAM1
ENSG00000136848	DAB2IP
ENSG00000165617	DACT1
ENSG00000164488	DACT2
ENSG00000129562	DAD1
ENSG00000173402	DAG1
ENSG00000149476	TKFC
ENSG00000196730	DAPK1
ENSG00000035664	DAPK2
ENSG00000155368	DBI
ENSG00000113758	DBN1
ENSG00000109851	DBX1
ENSG00000164465	DCBLD1
ENSG00000057019	DCBLD2
ENSG00000170390	DCLK2
ENSG00000163673	DCLK3
ENSG00000011465	DCN
ENSG00000172795	DCP2
ENSG00000129187	DCTD
ENSG00000188215	DCUN1D3
ENSG00000132437	DDC
ENSG00000197312	DDI2
ENSG00000168209	DDIT4
ENSG00000198171	DDRGK1
ENSG00000079785	DDX1
ENSG00000178105	DDX10
ENSG00000064703	DDX20
ENSG00000182810	DDX28
ENSG00000184735	DDX53
ENSG00000110367	DDX6
ENSG00000143753	DEGS1
ENSG00000184014	DENND5A
ENSG00000170456	DENND5B
ENSG00000174839	DENND6A
ENSG00000100150	DEPDC5
ENSG00000155792	DEPTOR
ENSG00000100418	DESI1
ENSG00000105928	GSDME
ENSG00000070413	DGCR2
ENSG00000183628	DGCR6
ENSG00000128185	DGCR6L
ENSG00000065357	DGKA
ENSG00000077044	DGKD
ENSG00000058866	DGKG
ENSG00000102780	DGKH
ENSG00000149091	DGKZ
ENSG00000116133	DHCR24
ENSG00000172893	DHCR7
ENSG00000102796	DHRS12
ENSG00000100867	DHRS2
ENSG00000162496	DHRS3
ENSG00000073737	DHRS9
ENSG00000101452	DHX35
ENSG00000150990	DHX37
ENSG00000067596	DHX8
ENSG00000135829	DHX9
ENSG00000139734	DIAPH3
ENSG00000101191	DIDO1
ENSG00000117597	DIEXF
ENSG00000211448	DIO2
ENSG00000197406	DIO3
ENSG00000066084	DIP2B
ENSG00000162595	DIRAS3
ENSG00000162946	DISC1
ENSG00000154309	DISP1
ENSG00000150764	DIXDC1
ENSG00000107984	DKK1
ENSG00000155011	DKK2
ENSG00000150768	DLAT
ENSG00000075711	DLG1
ENSG00000151208	DLG5
ENSG00000170579	DLGAP1
ENSG00000198010	DLGAP2
ENSG00000126787	DLGAP5
ENSG00000171462	DLK2
ENSG00000198719	DLL1
ENSG00000064195	DLX3
ENSG00000108813	DLX4
ENSG00000187908	DMBT1
ENSG00000198947	DMD
ENSG00000137090	DMRT1
ENSG00000173253	DMRT2
ENSG00000064218	DMRT3
ENSG00000142700	DMRTA2
ENSG00000143006	DMRTB1
ENSG00000135164	DMTF1
ENSG00000104093	DMXL2
ENSG00000114841	DNAH1
ENSG00000105877	DNAH11
ENSG00000039139	DNAH5
ENSG00000118997	DNAH7
ENSG00000124721	DNAH8
ENSG00000007174	DNAH9
ENSG00000148719	DNAJB12
ENSG00000137094	DNAJB5
ENSG00000105993	DNAJB6
ENSG00000205981	DNAJC19
ENSG00000101152	DNAJC5
ENSG00000116675	DNAJC6
ENSG00000163687	DNASE1L3
ENSG00000106976	DNM1
ENSG00000197959	DNM3
ENSG00000119772	DNMT3A
ENSG00000088305	DNMT3B
ENSG00000150760	DOCK1
ENSG00000147251	DOCK11
ENSG00000088538	DOCK3
ENSG00000128512	DOCK4
ENSG00000147459	DOCK5
ENSG00000116641	DOCK7
ENSG00000175920	DOK7
ENSG00000167130	DOLPP1
ENSG00000104885	DOT1L
ENSG00000011332	DPF1
ENSG00000205683	DPF3
ENSG00000134146	DPH6
ENSG00000197635	DPP4
ENSG00000130226	DPP6
ENSG00000142002	DPP9
ENSG00000188641	DPYD
ENSG00000157851	DPYSL5
ENSG00000175550	DRAP1
ENSG00000149295	DRD2
ENSG00000134765	DSC1
ENSG00000134755	DSC2
ENSG00000134762	DSC3
ENSG00000171587	DSCAM
ENSG00000134760	DSG1
ENSG00000046604	DSG2
ENSG00000134757	DSG3
ENSG00000175065	DSG4
ENSG00000096696	DSP
ENSG00000151914	DST
ENSG00000047579	DTNBP1
ENSG00000188716	DUPD1
ENSG00000120129	DUSP1
ENSG00000143507	DUSP10
ENSG00000144048	DUSP11
ENSG00000111266	DUSP16
ENSG00000158716	DUSP23
ENSG00000108861	DUSP3
ENSG00000120875	DUSP4
ENSG00000138166	DUSP5
ENSG00000139318	DUSP6
ENSG00000164086	DUSP7
ENSG00000184545	DUSP8
ENSG00000077380	DYNC1I2
ENSG00000157540	DYRK1A
ENSG00000127334	DYRK2
ENSG00000143479	DYRK3
ENSG00000135636	DYSF
ENSG00000169016	E2F6
ENSG00000165891	E2F7
ENSG00000129173	E2F8
ENSG00000145088	EAF2
ENSG00000117395	EBNA1BP2
ENSG00000104823	ECH1
ENSG00000121310	ECHDC2
ENSG00000135960	EDAR
ENSG00000186197	EDARADD
ENSG00000134109	EDEM1
ENSG00000164176	EDIL3
ENSG00000078401	EDN1
ENSG00000127129	EDN2
ENSG00000102189	EEA1
ENSG00000074266	EED
ENSG00000254772	EEF1G
ENSG00000103319	EEF2K
ENSG00000203666	EFCAB2
ENSG00000186976	EFCAB6
ENSG00000163576	EFHB
ENSG00000142634	EFHD2
ENSG00000169242	EFNA1
ENSG00000184349	EFNA5
ENSG00000090776	EFNB1
ENSG00000125266	EFNB2
ENSG00000138798	EGF
ENSG00000198759	EGFL6
ENSG00000172889	EGFL7
ENSG00000146648	EGFR
ENSG00000129521	EGLN3
ENSG00000120738	EGR1
ENSG00000122877	EGR2
ENSG00000179388	EGR3
ENSG00000110047	EHD1
ENSG00000135373	EHF
ENSG00000181090	EHMT1
ENSG00000255150	EID3
ENSG00000173812	EIF1
ENSG00000172071	EIF2AK3
ENSG00000128829	EIF2AK4
ENSG00000119718	EIF2B2
ENSG00000143486	EIF2D
ENSG00000134001	EIF2S1
ENSG00000125977	EIF2S2
ENSG00000107581	EIF3A
ENSG00000147677	EIF3H
ENSG00000100129	EIF3L
ENSG00000151247	EIF4E
ENSG00000163412	EIF4E3
ENSG00000187840	EIF4EBP1
ENSG00000110321	EIF4G2
ENSG00000075151	EIF4G3
ENSG00000106682	EIF4H
ENSG00000163577	EIF5A2
ENSG00000242372	EIF6
ENSG00000066044	ELAVL1
ENSG00000196361	ELAVL3
ENSG00000109381	ELF2
ENSG00000225968	ELFN1
ENSG00000166897	ELFN2
ENSG00000111145	ELK3
ENSG00000105656	ELL
ENSG00000118985	ELL2
ENSG00000155849	ELMO1
ENSG00000156030	ELMSAN1
ENSG00000118402	ELOVL4
ENSG00000170522	ELOVL6
ENSG00000164181	ELOVL7
ENSG00000134153	EMC7
ENSG00000138080	EMILIN1
ENSG00000213853	EMP2
ENSG00000170370	EMX2
ENSG00000163064	EN1
ENSG00000154380	ENAH
ENSG00000149218	ENDOD1
ENSG00000074800	ENO1
ENSG00000188316	ENO4
ENSG00000168032	ENTPD3
ENSG00000163508	EOMES
ENSG00000116016	EPAS1
ENSG00000159023	EPB41
ENSG00000088367	EPB41L1
ENSG00000082397	EPB41L3
ENSG00000129595	EPB41L4A
ENSG00000095203	EPB41L4B
ENSG00000115109	EPB41L5
ENSG00000120616	EPC1
ENSG00000135999	EPC2
ENSG00000119888	EPCAM
ENSG00000116106	EPHA4
ENSG00000135333	EPHA7
ENSG00000133216	EPHB2
ENSG00000112425	EPM2A
ENSG00000227184
ENSG00000085832	EPS15
ENSG00000198758	EPS8L3
ENSG00000083782	EPYC
ENSG00000132591	ERAL1
ENSG00000164307	ERAP1
ENSG00000178568	ERBB4
ENSG00000082805	ERC1
ENSG00000012061	ERCC1
ENSG00000157554	ERG
ENSG00000113719	ERGIC1
ENSG00000171320	ESCO2
ENSG00000139684	ESD
ENSG00000164283	ESM1
ENSG00000091831	ESR1
ENSG00000140009	ESR2
ENSG00000103067	ESRP2
ENSG00000119715	ESRRB
ENSG00000196482	ESRRG
ENSG00000158220	ESYT3
ENSG00000143971	ETAA1
ENSG00000139163	ETNK1
ENSG00000143845	ETNK2
ENSG00000164089	ETNPPL
ENSG00000157557	ETS2
ENSG00000117036	ETV3
ENSG00000175832	ETV4
ENSG00000244405	ETV5
ENSG00000166979	EVA1C
ENSG00000196405	EVL
ENSG00000187609	EXD3
ENSG00000174371	EXO1
ENSG00000130201
ENSG00000131558	EXOC4
ENSG00000144036	EXOC6B
ENSG00000116903	EXOC8
ENSG00000107371	EXOSC3
ENSG00000178896	EXOSC4
ENSG00000075914	EXOSC7
ENSG00000182197	EXT1
ENSG00000151348	EXT2
ENSG00000012232	EXTL3
ENSG00000064655	EYA2
ENSG00000106462	EZH2
ENSG00000124491	F13A1
ENSG00000164251	F2RL1
ENSG00000117525	F3
ENSG00000057593	F7
ENSG00000121769	FABP3
ENSG00000170231	FABP6
ENSG00000164434	FABP7
ENSG00000168040	FADD
ENSG00000185104	FAF1
ENSG00000113194	FAF2
ENSG00000115042	FAHD2A
ENSG00000144199	FAHD2B
ENSG00000112584	FAM120B
ENSG00000122591	FAM126A
ENSG00000136830	FAM129B
ENSG00000184163	C1QTNF12
ENSG00000130054	FAM155B
ENSG00000198780	FAM169A
ENSG00000113391	FAM172A
ENSG00000111879	FAM184A
ENSG00000104059	FAM189A1
ENSG00000135063	FAM189A2
ENSG00000125386	FAM193A
ENSG00000235173	HGH1
ENSG00000116199	FAM20B
ENSG00000185614	FAM212A
ENSG00000122378	FAM213A
ENSG00000197872	FAM49A
ENSG00000153310	FAM49B
ENSG00000101447	FAM83D
ENSG00000166595	FAM96B
ENSG00000158169	FANCC
ENSG00000115392	FANCL
ENSG00000064763	FAR2
ENSG00000006607	FARP2
ENSG00000145982	FARS2
ENSG00000077942	FBLN1
ENSG00000163520	FBLN2
ENSG00000171823	FBXL14
ENSG00000118564	FBXL5
ENSG00000183580	FBXL7
ENSG00000116661	FBXO2
ENSG00000147364	FBXO25
ENSG00000118496	FBXO30
ENSG00000103264	FBXO31
ENSG00000164117	FBXO8
ENSG00000072803	FBXW11
ENSG00000119402	FBXW2
ENSG00000137714	FDX1
ENSG00000141965	FEM1A
ENSG00000214814	FER1L6
ENSG00000073712	FERMT2
ENSG00000171055	FEZ2
ENSG00000139132	FGD4
ENSG00000180263	FGD6
ENSG00000113578	FGF1
ENSG00000114279	FGF12
ENSG00000158815	FGF17
ENSG00000156427	FGF18
ENSG00000138685	FGF2
ENSG00000070388	FGF22
ENSG00000140285	FGF7
ENSG00000107831	FGF8
ENSG00000137440	FGFBP1
ENSG00000213066	FGFR1OP
ENSG00000066468	FGFR2
ENSG00000068078	FGFR3
ENSG00000127418	FGFRL1
ENSG00000171557	FGG
ENSG00000172456	FGGY
ENSG00000000938	FGR
ENSG00000189283	FHIT
ENSG00000022267	FHL1
ENSG00000134775	FHOD3
ENSG00000198855	FICD
ENSG00000182263	FIGN
ENSG00000168386	FILIP1L
ENSG00000122642	FKBP9
ENSG00000151702	FLI1
ENSG00000196924	FLNA
ENSG00000136068	FLNB
ENSG00000132589	FLOT2
ENSG00000125848	FLRT3
ENSG00000162769	FLVCR1
ENSG00000157827	FMNL2
ENSG00000115414	FN1
ENSG00000075420	FNDC3B
ENSG00000110195	FOLR1
ENSG00000110203	FOLR3
ENSG00000183560	IZUMO1R
ENSG00000170345	FOS
ENSG00000125740	FOSB
ENSG00000175592	FOSL1
ENSG00000075426	FOSL2
ENSG00000129514	FOXA1
ENSG00000125798	FOXA2
ENSG00000054598	FOXC1
ENSG00000186564	FOXD2
ENSG00000168269	FOXI1
ENSG00000186766	FOXI2
ENSG00000129654	FOXJ1
ENSG00000065970	FOXJ2
ENSG00000141568	FOXK2
ENSG00000109101	FOXN1
ENSG00000053254	FOXN3
ENSG00000139445	FOXN4
ENSG00000150907	FOXO1
ENSG00000118689	FOXO3
ENSG00000204060	FOXO6
ENSG00000114861	FOXP1
ENSG00000128573	FOXP2
ENSG00000137166	FOXP4
ENSG00000164379	FOXQ1
ENSG00000176302	FOXR1
ENSG00000138759	FRAS1
ENSG00000164946	FREM1
ENSG00000150893	FREM2
ENSG00000109536	FRG1
ENSG00000111816	FRK
ENSG00000153303	FRMD1
ENSG00000151474	FRMD4A
ENSG00000114541	FRMD4B
ENSG00000171877	FRMD5
ENSG00000139926	FRMD6
ENSG00000170324	FRMPD2
ENSG00000169933	FRMPD4
ENSG00000166225	FRS2
ENSG00000075618	FSCN1
ENSG00000131808	FSHB
ENSG00000170820	FSHR
ENSG00000134363	FST
ENSG00000163430	FSTL1
ENSG00000053108	FSTL4
ENSG00000168843	FSTL5
ENSG00000167996	FTH1
ENSG00000132446	FTHL17
ENSG00000087086	FTL
ENSG00000107164	FUBP3
ENSG00000179163	FUCA1
ENSG00000001036	FUCA2
ENSG00000172728	FUT10
ENSG00000165060	FXN
ENSG00000137726	FXYD6
ENSG00000163820	FYCO1
ENSG00000010810	FYN
ENSG00000157240	FZD1
ENSG00000111432	FZD10
ENSG00000104290	FZD3
ENSG00000164930	FZD6
ENSG00000155760	FZD7
ENSG00000177283	FZD8
ENSG00000092140	G2E3
ENSG00000109458	GAB1
ENSG00000136928	GABBR2
ENSG00000011677	GABRA3
ENSG00000147402
ENSG00000116717	GADD45A
ENSG00000099860	GADD45B
ENSG00000130222	GADD45G
ENSG00000141429	GALNT1
ENSG00000178234	GALNT11
ENSG00000110328	GALNT18
ENSG00000143641	GALNT2
ENSG00000109586	GALNT7
ENSG00000182870	GALNT9
ENSG00000166573	GALR1
ENSG00000172020	GAP43
ENSG00000165219	GAPVD1
ENSG00000180447	GAS1
ENSG00000183087	GAS6
ENSG00000007237	GAS7
ENSG00000107485	GATA3
ENSG00000130700	GATA5
ENSG00000167491	GATAD2A
ENSG00000146729	NIPSNAP2
ENSG00000114480	GBE1
ENSG00000107862	GBF1
ENSG00000148288	GBGT1
ENSG00000168505	GBX2
ENSG00000131979	GCH1
ENSG00000001084	GCLC
ENSG00000023909	GCLM
ENSG00000176928	GCNT4
ENSG00000137878	GCOM1
ENSG00000119125	GDA
ENSG00000104381	GDAP1
ENSG00000107623
ENSG00000130513	GDF15
ENSG00000125965	GDF5
ENSG00000156466	GDF6
ENSG00000168621	GDNF
ENSG00000131095	GFAP
ENSG00000165702	GFI1B
ENSG00000145990	GFOD1
ENSG00000198380	GFPT1
ENSG00000151892	GFRA1
ENSG00000146013	GFRA3
ENSG00000125861	GFRA4
ENSG00000134864	GGACT
ENSG00000100031	GGT1
ENSG00000133475	GGT2
ENSG00000167741	GGT6
ENSG00000149435	GGTLC1
ENSG00000183038
ENSG00000165678	GHITM
ENSG00000121853	GHSR
ENSG00000179144	GIMAP7
ENSG00000055211	GINM1
ENSG00000101003	GINS1
ENSG00000131153	GINS2
ENSG00000181938	GINS3
ENSG00000152661	GJA1
ENSG00000135355	GJA10
ENSG00000143140
ENSG00000189433	GJB4
ENSG00000189280	GJB5
ENSG00000159248	GJD2
ENSG00000163521	GLB1L
ENSG00000149328	GLB1L2
ENSG00000166105	GLB1L3
ENSG00000090863	GLG1
ENSG00000074047	GLI2
ENSG00000106571	GLI3
ENSG00000122694	GLIPR2
ENSG00000107249	GLIS3
ENSG00000167699	GLOD4
ENSG00000109738	GLRB
ENSG00000173221	GLRX
ENSG00000115419	GLS
ENSG00000135821	GLUL
ENSG00000196743	GM2A
ENSG00000112699	GMDS
ENSG00000197045	GMFB
ENSG00000112312	GMNN
ENSG00000100938	GMPR2
ENSG00000146535	GNA12
ENSG00000120063	GNA13
ENSG00000060558	GNA15
ENSG00000127955	GNAI1
ENSG00000114353	GNAI2
ENSG00000087258	GNAO1
ENSG00000114349	GNAT1
ENSG00000078369	GNB1
ENSG00000172380	GNG12
ENSG00000176533	GNG7
ENSG00000116906	GNPAT
ENSG00000135677	GNS
ENSG00000144674	GOLGA4
ENSG00000155265	GOLGA7B
ENSG00000215252	GOLGA8B
ENSG00000179938	GOLGA8J
ENSG00000113384	GOLPH3
ENSG00000120370	GORAB
ENSG00000108587	GOSR1
ENSG00000063660	GPC1
ENSG00000183098	GPC6
ENSG00000115159	GPD2
ENSG00000171723	GPHN
ENSG00000068394	GPKOW
ENSG00000150625	GPM6A
ENSG00000183671	GPR1
ENSG00000159618	ADGRG5
ENSG00000132975	GPR12
ENSG00000101850	GPR143
ENSG00000180264	ADGRD2
ENSG00000164849	GPR146
ENSG00000178015	GPR150
ENSG00000158292	GPR153
ENSG00000180758	GPR157
ENSG00000173890	GPR160
ENSG00000143147	GPR161
ENSG00000166856	GPR182
ENSG00000188394	GPR21
ENSG00000170775	GPR37
ENSG00000183840	GPR39
ENSG00000102195	GPR50
ENSG00000205336	ADGRG1
ENSG00000164604	GPR85
ENSG00000164199	ADGRV1
ENSG00000167191	GPRC5B
ENSG00000170412	GPRC5C
ENSG00000164294	GPX8
ENSG00000154016	GRAP
ENSG00000100351	GRAP2
ENSG00000161835	GRASP
ENSG00000106070	GRB10
ENSG00000196208	GREB1
ENSG00000134317	GRHL1
ENSG00000083307	GRHL2
ENSG00000158055	GRHL3
ENSG00000137106	GRHPR
ENSG00000155511	GRIA1
ENSG00000120251	GRIA2
ENSG00000171189	GRIK1
ENSG00000149403	GRIK4
ENSG00000114124	GRK7
ENSG00000198822	GRM3
ENSG00000124493	GRM4
ENSG00000030582	GRN
ENSG00000169181	GSG1L
ENSG00000105723	GSK3A
ENSG00000082701	GSK3B
ENSG00000148180	GSN
ENSG00000084207	GSTP1
ENSG00000121964	GTDC1
ENSG00000165417	GTF2A1
ENSG00000137947	GTF2B
ENSG00000188342	GTF2F2
ENSG00000125484	GTF3C4
ENSG00000100226	GTPBP1
ENSG00000112599	GUCA1B
ENSG00000070019	GUCY2C
ENSG00000101890	GUCY2F
ENSG00000143774	GUK1
ENSG00000144366	GULP1
ENSG00000172986	GXYLT2
ENSG00000165905	LARGE2
ENSG00000113648	H2AFY
ENSG00000099284	H2AFY2
ENSG00000163041	H3F3A
ENSG00000188375	H3F3C
ENSG00000162882	HAAO
ENSG00000148702	HABP2
ENSG00000085382	HACE1
ENSG00000131373	HACL1
ENSG00000105509	HAS1
ENSG00000170961	HAS2
ENSG00000147874	HAUS6
ENSG00000244734	HBB
ENSG00000223609	HBD
ENSG00000213931	HBE1
ENSG00000213934	HBG1
ENSG00000196565	HBG2
ENSG00000004961	HCCS
ENSG00000180353	HCLS1
ENSG00000137252	HCRTR2
ENSG00000163517	HDAC11
ENSG00000068024	HDAC4
ENSG00000048052	HDAC9
ENSG00000130021	PUDP
ENSG00000051620	HEBP2
ENSG00000092148	HECTD1
ENSG00000187821	HELT
ENSG00000114735	HEMK1
ENSG00000181333	HEPHL1
ENSG00000138641	HERC3
ENSG00000114315	HES1
ENSG00000173673	HES3
ENSG00000144485	HES6
ENSG00000049860	HEXB
ENSG00000164683	HEY1
ENSG00000164161	HHIP
ENSG00000182218	HHIPL1
ENSG00000114455	HHLA2
ENSG00000148110	MFSD14B
ENSG00000196312	MFSD14C
ENSG00000106049	HIBADH
ENSG00000177374	HIC1
ENSG00000100644	HIF1A
ENSG00000111911	HINT3
ENSG00000127946	HIP1
ENSG00000064393	HIPK2
ENSG00000124610	HIST1H1A
ENSG00000164508	HIST1H2AA
ENSG00000095951	HIVEP1
ENSG00000127124	HIVEP3
ENSG00000156515	HK1
ENSG00000159399	HK2
ENSG00000136630	HLX
ENSG00000147421	HMBOX1
ENSG00000143341	HMCN1
ENSG00000148357	HMCN2
ENSG00000137309	HMGA1
ENSG00000149948	HMGA2
ENSG00000189403	HMGB1
ENSG00000117305	HMGCL
ENSG00000146151	HMGCLL1
ENSG00000113161	HMGCR
ENSG00000112972	HMGCS1
ENSG00000118418	HMGN3
ENSG00000135100	HNF1A
ENSG00000101076	HNF4A
ENSG00000150540	HNMT
ENSG00000170144	HNRNPA3
ENSG00000125944	HNRNPR
ENSG00000051128	HOMER3
ENSG00000134709	HOOK1
ENSG00000120094	HOXB1
ENSG00000123364	HOXC13
ENSG00000128645	HOXD1
ENSG00000127483	HP1BP3
ENSG00000105707	HPN
ENSG00000172987	HPSE2
ENSG00000174775	HRAS
ENSG00000196639	HRH1
ENSG00000113749	HRH2
ENSG00000002587	HS3ST1
ENSG00000122254	HS3ST2
ENSG00000153976	HS3ST3A1
ENSG00000125430	HS3ST3B1
ENSG00000182601	HS3ST4
ENSG00000162040	HS3ST6
ENSG00000136720	HS6ST1
ENSG00000185352	HS6ST3
ENSG00000176387	HSD11B2
ENSG00000149084	HSD17B12
ENSG00000086696	HSD17B2
ENSG00000025423	HSD17B6
ENSG00000132196	HSD17B7
ENSG00000203857	HSD3B1
ENSG00000119471	HSDL2
ENSG00000025156	HSF2
ENSG00000166598	HSP90B1
ENSG00000155304	HSPA13
ENSG00000152137	HSPB8
ENSG00000142798	HSPG2
ENSG00000135914	HTR2B
ENSG00000157219	HTR5A
ENSG00000148680	HTR7
ENSG00000166033	HTRA1
ENSG00000142149	HUNK
ENSG00000196305	IARS
ENSG00000125968	ID1
ENSG00000115738	ID2
ENSG00000117318	ID3
ENSG00000172201	ID4
ENSG00000010404	IDS
ENSG00000169991	IFFO2
ENSG00000137959	IFI44L
ENSG00000119922	IFIT2
ENSG00000142089	IFITM3
ENSG00000142166	IFNAR1
ENSG00000122970	IFT81
ENSG00000089289	IGBP1
ENSG00000140443	IGF1R
ENSG00000167244	IGF2
ENSG00000159217	IGF2BP1
ENSG00000146678	IGFBP1
ENSG00000115457	IGFBP2
ENSG00000115461	IGFBP5
ENSG00000163453	IGFBP7
ENSG00000137142	IGFBPL1
ENSG00000144847	IGSF11
ENSG00000117154	IGSF21
ENSG00000085552	IGSF9
ENSG00000143466
ENSG00000030419	IKZF2
ENSG00000125538	IL1B
ENSG00000169306	IL1RAPL1
ENSG00000189108	IL1RAPL2
ENSG00000103522	IL21R
ENSG00000157368	IL34
ENSG00000160712	IL6R
ENSG00000184903	IMMP2L
ENSG00000136718	IMP4
ENSG00000141401	IMPA2
ENSG00000106348	IMPDH1
ENSG00000153487	ING1
ENSG00000168556	ING2
ENSG00000122641	INHBA
ENSG00000163083	INHBB
ENSG00000128908	INO80
ENSG00000186480	INSIG1
ENSG00000173404	INSM1
ENSG00000143493	INTS7
ENSG00000104299	INTS9
ENSG00000068745	IP6K2
ENSG00000074706	IPCEF1
ENSG00000151151	IPMK
ENSG00000117408	IPO13
ENSG00000133704	IPO8
ENSG00000198700	IPO9
ENSG00000127080	IPPK
ENSG00000132321	IQCA1
ENSG00000250588
ENSG00000140575	IQGAP1
ENSG00000145703	IQGAP2
ENSG00000124313	IQSEC2
ENSG00000146243	IRAK1BP1
ENSG00000136381	IREB2
ENSG00000125347	IRF1
ENSG00000168264	IRF2BP2
ENSG00000119669	IRF2BPL
ENSG00000137265	IRF4
ENSG00000128604	IRF5
ENSG00000169047	IRS1
ENSG00000185950	IRS2
ENSG00000170549	IRX1
ENSG00000170561	IRX2
ENSG00000177508	IRX3
ENSG00000113430	IRX4
ENSG00000176842	IRX5
ENSG00000159387	IRX6
ENSG00000016082	ISL1
ENSG00000159556	ISL2
ENSG00000101230	ISM1
ENSG00000066583	ISOC1
ENSG00000137809	ITGA11
ENSG00000164171	ITGA2
ENSG00000005884	ITGA3
ENSG00000115232	ITGA4
ENSG00000091409	ITGA6
ENSG00000156886	ITGAD
ENSG00000169896	ITGAM
ENSG00000138448	ITGAV
ENSG00000140678	ITGAX
ENSG00000150093	ITGB1
ENSG00000119185	ITGB1BP1
ENSG00000160255	ITGB2
ENSG00000132470	ITGB4
ENSG00000082781	ITGB5
ENSG00000115221	ITGB6
ENSG00000179914	ITLN1
ENSG00000158764	ITLN2
ENSG00000135916	ITM2C
ENSG00000143772	ITPKB
ENSG00000086544	ITPKC
ENSG00000150995	ITPR1
ENSG00000123104	ITPR2
ENSG00000096433	ITPR3
ENSG00000198399	ITSN2
ENSG00000116679	IVNS1ABP
ENSG00000101384	JAG1
ENSG00000008083	JARID2
ENSG00000153814	JAZF1
ENSG00000177606	JUN
ENSG00000173801	JUP
ENSG00000160145	KALRN
ENSG00000139620	KANSL2
ENSG00000083168	KAT6A
ENSG00000156650	KAT6B
ENSG00000186625	KATNA1
ENSG00000189337	KAZN
ENSG00000163376	KBTBD8
ENSG00000176407	KCMF1
ENSG00000169282	KCNAB1
ENSG00000184408	KCND2
ENSG00000171385	KCND3
ENSG00000026559	KCNG1
ENSG00000055118	KCNH2
ENSG00000140015	KCNH5
ENSG00000183960	KCNH8
ENSG00000182132	KCNIP1
ENSG00000115041	KCNIP3
ENSG00000135750	KCNK1
ENSG00000156113	KCNMA1
ENSG00000053918	KCNQ1
ENSG00000185760	KCNQ5
ENSG00000170745	KCNS3
ENSG00000153885	KCTD15
ENSG00000243335	KCTD7
ENSG00000100196	KDELR3
ENSG00000004487	KDM1A
ENSG00000165097	KDM1B
ENSG00000089094	KDM2B
ENSG00000066135	KDM4A
ENSG00000126012	KDM5C
ENSG00000147050	KDM6A
ENSG00000132510	KDM6B
ENSG00000197993	KEL
ENSG00000081791	KIAA0141
ENSG00000135315	CEP162
ENSG00000122733	PHF24
ENSG00000164976	MYORG
ENSG00000120549	KIAA1217
ENSG00000198954	KIF1BP
ENSG00000250305	KIAA1456
ENSG00000165757	JCAD
ENSG00000084444	FAM234B
ENSG00000138944	KIAA1644
ENSG00000144320	LNPK
ENSG00000176542	USF3
ENSG00000197892	KIF13B
ENSG00000118193	KIF14
ENSG00000196169	KIF19
ENSG00000054523	KIF1B
ENSG00000139116	KIF21A
ENSG00000137807	KIF23
ENSG00000170759	KIF5B
ENSG00000140859	KIFC3
ENSG00000183853	KIRREL1
ENSG00000149571	KIRREL3
ENSG00000157404	KIT
ENSG00000133116	KL
ENSG00000174996	KLC2
ENSG00000172059	KLF11
ENSG00000118922	KLF12
ENSG00000169926	KLF13
ENSG00000163884	KLF15
ENSG00000127528	KLF2
ENSG00000109787	KLF3
ENSG00000136826	KLF4
ENSG00000102554	KLF5
ENSG00000067082	KLF6
ENSG00000118263	KLF7
ENSG00000102349	KLF8
ENSG00000117153	KLHL12
ENSG00000172578	KLHL6
ENSG00000005483	KMT2E
ENSG00000102753	KPNA3
ENSG00000133703	KRAS
ENSG00000183762	KREMEN1
ENSG00000111615	KRR1
ENSG00000108417	KRT37
ENSG00000135480	KRT7
ENSG00000170421	KRT8
ENSG00000161849	KRT84
ENSG00000115919	KYNU
ENSG00000198945	L3MBTL3
ENSG00000196569	LAMA2
ENSG00000053747	LAMA3
ENSG00000130702	LAMA5
ENSG00000091136	LAMB1
ENSG00000091128	LAMB4
ENSG00000135862	LAMC1
ENSG00000185896	LAMP1
ENSG00000133706	LARS
ENSG00000011376	LARS2
ENSG00000002834	LASP1
ENSG00000204381	LAYN
ENSG00000213626	LBH
ENSG00000143815	LBR
ENSG00000138136	LBX1
ENSG00000213398	LCAT
ENSG00000196233	LCOR
ENSG00000115850	LCT
ENSG00000171989	LDHAL6B
ENSG00000166816	LDHD
ENSG00000138795	LEF1
ENSG00000243709	LEFTY1
ENSG00000143768	LEFTY2
ENSG00000174697	LEP
ENSG00000090530	P3H2
ENSG00000106003	LFNG
ENSG00000131981	LGALS3
ENSG00000171747	LGALS4
ENSG00000205076	LGALS7
ENSG00000168961	LGALS9
ENSG00000170298	LGALS9B
ENSG00000171916	LGALS9C
ENSG00000119862	LGALSL
ENSG00000100600	LGMN
ENSG00000138039	LHCGR
ENSG00000183722	LHFPL6
ENSG00000182508	LHFPL1
ENSG00000132130
ENSG00000121454	LHX4
ENSG00000089116	LHX5
ENSG00000143355	LHX9
ENSG00000113594	LIFR
ENSG00000005156	LIG3
ENSG00000174405	LIG4
ENSG00000050405	LIMA1
ENSG00000106683	LIMK1
ENSG00000182541	LIMK2
ENSG00000169756	LIMS1
ENSG00000148943	LIN7C
ENSG00000169783	LINGO1
ENSG00000174482	LINGO2
ENSG00000166035	LIPC
ENSG00000079435	LIPE
ENSG00000175536	LIPT2
ENSG00000073350	LLGL2
ENSG00000074695	LMAN1
ENSG00000164187	LMBRD2
ENSG00000100258	LMF2
ENSG00000166407	LMO1
ENSG00000135363	LMO2
ENSG00000143013	LMO4
ENSG00000136153	LMO7
ENSG00000163380	LMOD3
ENSG00000164715	LMTK2
ENSG00000136944	LMX1B
ENSG00000072201	LNX1
ENSG00000129038	LOXL1
ENSG00000138131	LOXL4
ENSG00000198670	LPA
ENSG00000198121	LPAR1
ENSG00000139679	LPAR6
ENSG00000150471	ADGRL3
ENSG00000134324	LPIN1
ENSG00000175445	LPL
ENSG00000145012	LPP
ENSG00000186001	LRCH3
ENSG00000198799	LRIG2
ENSG00000118308	LRMP
ENSG00000123384	LRP1
ENSG00000168702	LRP1B
ENSG00000162337	LRP5
ENSG00000100068	LRP5L
ENSG00000137507	LRRC32
ENSG00000179796	LRRC3B
ENSG00000128594	LRRC4
ENSG00000093167	LRRFIP2
ENSG00000188906	LRRK2
ENSG00000175928	LRRN1
ENSG00000162951	LRRTM1
ENSG00000130520	LSM4
ENSG00000164167	LSM6
ENSG00000108848	LUC7L3
ENSG00000139329	LUM
ENSG00000171357	LURAP1
ENSG00000187398	LUZP2
ENSG00000248672	LY75-CD302
ENSG00000187123	LYPD6
ENSG00000150556	LYPD6B
ENSG00000140280	LYSMD2
ENSG00000183060	LYSMD4
ENSG00000157093	LYZL4
ENSG00000107816	LZTS2
ENSG00000181541	MAB21L2
ENSG00000183742	MACC1
ENSG00000127603	MACF1
ENSG00000002822	MAD1L1
ENSG00000164109	MAD2L1
ENSG00000178573	MAF
ENSG00000182759	MAFA
ENSG00000204103	MAFB
ENSG00000165072	MAMDC2
ENSG00000196782	MAML3
ENSG00000111885	MAN1A1
ENSG00000177239	MAN1B1
ENSG00000189221	MAOA
ENSG00000197769	MAP1LC3C
ENSG00000078018	MAP2
ENSG00000169032	MAP2K1
ENSG00000126934	MAP2K2
ENSG00000137764	MAP2K5
ENSG00000108984	MAP2K6
ENSG00000076984	MAP2K7
ENSG00000095015	MAP3K1
ENSG00000073803	MAP3K13
ENSG00000180815	MAP3K15
ENSG00000085511	MAP3K4
ENSG00000135341	MAP3K7
ENSG00000047849	MAP4
ENSG00000011566	MAP4K3
ENSG00000116871	MAP7D1
ENSG00000109339	MAPK10
ENSG00000069956	MAPK6
ENSG00000050748	MAPK9
ENSG00000162889	MAPKAPK2
ENSG00000101367	MAPRE1
ENSG00000166974	MAPRE2
ENSG00000145416	MARCH1
ENSG00000183654	MARCH11
ENSG00000136536	MARCH7
ENSG00000165406	MARCH8
ENSG00000155130
ENSG00000072518	MARK2
ENSG00000075413	MARK3
ENSG00000155254	MARVELD1
ENSG00000069020	MAST4
ENSG00000168906	MAT2A
ENSG00000038274	MAT2B
ENSG00000015479	MATR3
ENSG00000134046	MBD2
ENSG00000176055	MBLAC2
ENSG00000152601	MBNL1
ENSG00000139793	MBNL2
ENSG00000172197	MBOAT1
ENSG00000143797	MBOAT2
ENSG00000197971	MBP
ENSG00000258839	MC1R
ENSG00000131844	MCCC2
ENSG00000126217	MCF2L
ENSG00000180398	MCFD2
ENSG00000128285	MCHR1
ENSG00000152034	MCHR2
ENSG00000143384	MCL1
ENSG00000140563	MCTP2
ENSG00000050393	MCUR1
ENSG00000111554	MDM1
ENSG00000135679	MDM2
ENSG00000198625	MDM4
ENSG00000112159	MDN1
ENSG00000082212	ME2
ENSG00000085276	MECOM
ENSG00000116353	MECR
ENSG00000108510	MED13
ENSG00000008838	MED24
ENSG00000164758	MED30
ENSG00000068305	MEF2A
ENSG00000081189	MEF2C
ENSG00000143995	MEIS1
ENSG00000134138	MEIS2
ENSG00000165304	MELK
ENSG00000141434	MEP1B
ENSG00000153208	MERTK
ENSG00000117899	MESD
ENSG00000188095	MESP2
ENSG00000105976	MET
ENSG00000111142	METAP2
ENSG00000203740	METTL11B
ENSG00000145388	METTL14
ENSG00000127804	METTL16
ENSG00000139160	ETFBKMT
ENSG00000087995	METTL2A
ENSG00000183496	MEX3B
ENSG00000117122	MFAP2
ENSG00000100060	MFNG
ENSG00000109736	MFSD10
ENSG00000168389	MFSD2A
ENSG00000151690	MFSD6
ENSG00000182050	MGAT4C
ENSG00000152127	MGAT5
ENSG00000085871	MGST2
ENSG00000143198	MGST3
ENSG00000204520	MICA
ENSG00000133816	MICAL2
ENSG00000243156	MICAL3
ENSG00000164877	MICALL2
ENSG00000167470	MIDN
ENSG00000164654	MIOS
ENSG00000027001	MIPEP
ENSG00000187098	MITF
ENSG00000196588	MKL1
ENSG00000128585	MKLN1
ENSG00000079277	MKNK1
ENSG00000099875	MKNK2
ENSG00000150051	MKX
ENSG00000178053	MLF1
ENSG00000078403	MLLT10
ENSG00000171843	MLLT3
ENSG00000175727	MLXIP
ENSG00000168288	MMADHC
ENSG00000108960	MMD
ENSG00000137745	MMP13
ENSG00000157227	MMP14
ENSG00000169184	MN1
ENSG00000070444	MNT
ENSG00000182208	MOB2
ENSG00000172081	MOB3A
ENSG00000115540	MOB4
ENSG00000124217	MOCS3
ENSG00000159256	MORC3
ENSG00000185787	MORF4L1
ENSG00000155363	MOV10
ENSG00000079931	MOXD1
ENSG00000108852	MPP2
ENSG00000072415	MPP5
ENSG00000150054	MPP7
ENSG00000154889	MPPE1
ENSG00000066382	MPPED2
ENSG00000197965	MPZL1
ENSG00000149573	MPZL2
ENSG00000135324	MRAP2
ENSG00000101189	MRGBP
ENSG00000129282
ENSG00000169288	MRPL1
ENSG00000172172	MRPL13
ENSG00000180992	MRPL14
ENSG00000214026	MRPL23
ENSG00000204316	MRPL38
ENSG00000143436	MRPL9
ENSG00000096080	MRPS18A
ENSG00000175110	MRPS22
ENSG00000113048	MRPS27
ENSG00000166961	MS4A15
ENSG00000153944	MSI2
ENSG00000052802	MSMO1
ENSG00000175806	MSRA
ENSG00000174099	MSRB3
ENSG00000163132	MSX1
ENSG00000149480	MTA2
ENSG00000099810	MTAP
ENSG00000146410	MTFR2
ENSG00000120254	MTHFD1L
ENSG00000163738	MTHFD2L
ENSG00000171100	MTM1
ENSG00000166912	MTMR10
ENSG00000150712	MTMR12
ENSG00000139505	MTMR6
ENSG00000134640	MTNR1B
ENSG00000170873	MTSS1
ENSG00000132613	MTSS1L
ENSG00000138823	MTTP
ENSG00000129422	MTUS1
ENSG00000215182	MUC5AC
ENSG00000030304	MUSK
ENSG00000146085	MUT
ENSG00000110921	MVK
ENSG00000119950	MXI1
ENSG00000118513	MYB
ENSG00000132382	MYBBP1A
ENSG00000136997	MYC
ENSG00000116990	MYCL
ENSG00000134323	MYCN
ENSG00000092054	MYH7
ENSG00000100345	MYH9
ENSG00000118680	MYL12B
ENSG00000101335	MYL9
ENSG00000007944	MYLIP
ENSG00000065534	MYLK
ENSG00000140795	MYLK3
ENSG00000145555	MYO10
ENSG00000091536	MYO15A
ENSG00000041515	MYO16
ENSG00000196535	MYO18A
ENSG00000128641	MYO1B
ENSG00000136286	MYO1G
ENSG00000197535	MYO5A
ENSG00000122180	MYOG
ENSG00000172399	MYOZ2
ENSG00000162601	MYSM1
ENSG00000196132	MYT1
ENSG00000263155	MYZAP
ENSG00000173272	MZT2A
ENSG00000156239	N6AMT1
ENSG00000111300	NAA25
ENSG00000110583	NAA40
ENSG00000138386	NAB1
ENSG00000173559	NABP1
ENSG00000152620	NADK2
ENSG00000172890	NADSYN1
ENSG00000159593	NAE1
ENSG00000145414	NAF1
ENSG00000124357	NAGK
ENSG00000105835	NAMPT
ENSG00000229644	NAMPTP1
ENSG00000170191	NANP
ENSG00000095380	NANS
ENSG00000205531	NAP1L4
ENSG00000161048	NAPEPLD
ENSG00000166833	NAV2
ENSG00000067798	NAV3
ENSG00000160796	NBEAL2
ENSG00000104490	NCALD
ENSG00000149294	NCAM1
ENSG00000154654	NCAM2
ENSG00000146918	NCAPG2
ENSG00000144959	NCEH1
ENSG00000071051	NCK2
ENSG00000084676	NCOA1
ENSG00000124151	NCOA3
ENSG00000138293
ENSG00000196498	NCOR2
ENSG00000107130	NCS1
ENSG00000166579	NDEL1
ENSG00000131507	NDFIP1
ENSG00000164100	NDST3
ENSG00000138653	NDST4
ENSG00000004779	NDUFAB1
ENSG00000101247	NDUFAF5
ENSG00000165264	NDUFB6
ENSG00000164258	NDUFS4
ENSG00000178127	NDUFV2
ENSG00000049759	NEDD4L
ENSG00000255526	NEDD8-MDP1
ENSG00000111859	NEDD9
ENSG00000172260	NEGR1
ENSG00000137601	NEK1
ENSG00000114670	NEK11
ENSG00000151414	NEK7
ENSG00000184613	NELL2
ENSG00000067141	NEO1
ENSG00000173848	NET1
ENSG00000214357	NEURL1B
ENSG00000162992	NEUROD1
ENSG00000171532	NEUROD2
ENSG00000164600	NEUROD6
ENSG00000181965	NEUROG1
ENSG00000186575	NF2
ENSG00000163531	NFASC
ENSG00000116044	NFE2L2
ENSG00000050344	NFE2L3
ENSG00000162599	NFIA
ENSG00000008441	NFIX
ENSG00000100906	NFKBIA
ENSG00000001167	NFYA
ENSG00000066136	NFYC
ENSG00000165553	NGB
ENSG00000134259	NGF
ENSG00000064300	NGFR
ENSG00000177551	NHLH2
ENSG00000145029	NICN1
ENSG00000116962	NID1
ENSG00000087303	NID2
ENSG00000100503	NIN
ENSG00000171840	NINJ2
ENSG00000140157	NIPA2
ENSG00000164190	NIPBL
ENSG00000136783	NIPSNAP3A
ENSG00000010322	NISCH
ENSG00000145506	NKD2
ENSG00000229544	NKX1-2
ENSG00000136352	NKX2-1
ENSG00000125816	NKX2-4
ENSG00000163623	NKX6-1
ENSG00000148826	NKX6-2
ENSG00000087095	NLK
ENSG00000135577	NMBR
ENSG00000169251	NMD3
ENSG00000239672	NME1
ENSG00000011052	NME1-NME2
ENSG00000172113	NME6
ENSG00000157064	NMNAT2
ENSG00000106733	NMRK1
ENSG00000109255	NMU
ENSG00000166741	NNMT
ENSG00000106410	NOBOX
ENSG00000183691	NOG
ENSG00000115761	NOL10
ENSG00000198000	NOL8
ENSG00000146909	NOM1
ENSG00000185164	NOMO2
ENSG00000103226	NOMO3
ENSG00000142546	NOSIP
ENSG00000148400	NOTCH1
ENSG00000134250	NOTCH2
[truncated: 1,480 more rows]

## Sheet: 2,818 human genes - human spec
Ensembl gene ID	Gene name
ENSG00000215405
ENSG00000197414
ENSG00000166200	COPS2
ENSG00000153575
ENSG00000104129	DNAJC17
ENSG00000177150	FAM210A
ENSG00000101654	RNMT
ENSG00000078043	PIAS2
ENSG00000154642	C21orf91
ENSG00000166140	ZFYVE19
ENSG00000101138	CSTF1
ENSG00000068793
ENSG00000176136	MC5R
ENSG00000197299	BLM
ENSG00000101160	CTSZ
ENSG00000022277	RTFDC1
ENSG00000166145	SPINT1
ENSG00000154721	JAM2
ENSG00000175063	UBE2C
ENSG00000088882	CPXM1
ENSG00000124205	EDN3
ENSG00000128917	DLL4
ENSG00000182511	FES
ENSG00000124104	SNX21
ENSG00000153666
ENSG00000107099	DOCK8
ENSG00000106689	LHX2
ENSG00000259455
ENSG00000261739	GOLGA8S
ENSG00000196199	MPHOSPH8
ENSG00000121390	PSPC1
ENSG00000174450	GOLGA6L2
ENSG00000179455	MKRN3
ENSG00000187446	CHP1
ENSG00000136918	WDR38
ENSG00000158201	ABHD3
ENSG00000124253	PCK1
ENSG00000099953	MMP11
ENSG00000099956	SMARCB1
ENSG00000101752	MIB1
ENSG00000101405	OXT
ENSG00000101200	AVP
ENSG00000044574	HSPA5
ENSG00000028528	SNX1
ENSG00000133460	SLC2A11
ENSG00000150456	EEF1AKMT1
ENSG00000114062	UBE3A
ENSG00000100979	PLTP
ENSG00000137825	ITPKA
ENSG00000068308	OTUD5
ENSG00000062524	LTK
ENSG00000099984	GSTT2
ENSG00000258724	AC105001.2
ENSG00000147548	NSD3
ENSG00000157734	SNX22
ENSG00000185015	CA13
ENSG00000156284	CLDN8
ENSG00000102057	KCND1
ENSG00000206190	ATP10A
ENSG00000151615	POU4F2
ENSG00000183090	FREM3
ENSG00000169744	LDB2
ENSG00000101180	HRH3
ENSG00000160973	FOXH1
ENSG00000259316	AC087632.1
ENSG00000166206	GABRB3
ENSG00000177710	SLC35G5
ENSG00000147099	HDAC8
ENSG00000100014	SPECC1L
ENSG00000133742	CA1
ENSG00000151617	EDNRA
ENSG00000258555	SPECC1L-ADORA2A
ENSG00000121211	MND1
ENSG00000178381	ZFAND2A
ENSG00000092445	TYRO3
ENSG00000153132	CLGN
ENSG00000273167	AL359736.1
ENSG00000151552	QDPR
ENSG00000254995	STX16-NPEPL1
ENSG00000107020	PLGRKT
ENSG00000167701	GPT
ENSG00000138867	GUCD1
ENSG00000215440	NPEPL1
ENSG00000182957	SPATA13
ENSG00000170917	NUDT6
ENSG00000172967	XKR3
ENSG00000092108	SCFD1
ENSG00000163728	TTC14
ENSG00000177125	ZBTB34
ENSG00000186297	GABRA5
ENSG00000068323	TFE3
ENSG00000166831	RBPMS2
ENSG00000100985	MMP9
ENSG00000167700	MFSD3
ENSG00000140451	PIF1
ENSG00000169255	B3GALNT1
ENSG00000152822	GRM1
ENSG00000175348	TMEM9B
ENSG00000108298	RPL19
ENSG00000181649	PHLDA2
ENSG00000161980	POLR3K
ENSG00000159214	CCDC24
ENSG00000205176	REXO1L1P
ENSG00000223524
ENSG00000137757	CASP5
ENSG00000197448	GSTK1
ENSG00000069998	HDHD5
ENSG00000124140	SLC12A5
ENSG00000198918	RPL39
ENSG00000007384	RHBDF1
ENSG00000117450	PRDX1
ENSG00000147144	CCDC120
ENSG00000169084	DHRSX
ENSG00000198888	MT-ND1
ENSG00000198763	MT-ND2
ENSG00000198804	MT-CO1
ENSG00000019169	MARCO
ENSG00000159082	SYNJ1
ENSG00000198695	MT-ND6
ENSG00000198727	MT-CYB
ENSG00000270466
ENSG00000196517	SLC6A9
ENSG00000188612	SUMO2
ENSG00000238074	TSPY9P
ENSG00000103152	MPG
ENSG00000236424	TSPY10
ENSG00000132141	CCT6B
ENSG00000203817
ENSG00000130511	SSBP4
ENSG00000198161
ENSG00000077782	FGFR1
ENSG00000149679	CABLES2
ENSG00000103148	NPRL3
ENSG00000151458	ANKRD50
ENSG00000196998	WDR45
ENSG00000125450	NUP85
ENSG00000108100	CCNY
ENSG00000243667	WDR92
ENSG00000173039	RELA
ENSG00000165732	DDX21
ENSG00000102981	PARD6A
ENSG00000183941
ENSG00000170777	TPD52L3
ENSG00000174197	MGA
ENSG00000163328	GPR155
ENSG00000105429	MEGF8
ENSG00000130656	HBZ
ENSG00000108821	COL1A1
ENSG00000206177	HBM
ENSG00000182217
ENSG00000184678	HIST2H2BE
ENSG00000188536	HBA2
ENSG00000154928	EPHB1
ENSG00000184270	HIST2H2AB
ENSG00000137204	SLC22A7
ENSG00000178096	BOLA1
ENSG00000069966	GNB5
ENSG00000068976	PYGM
ENSG00000123552	USP45
ENSG00000206172	HBA1
ENSG00000109062	SLC9A3R1
ENSG00000184743	ATL3
ENSG00000118961	LDAH
ENSG00000006756	ARSD
ENSG00000099849	RASSF7
ENSG00000172977	KAT5
ENSG00000186132	C2orf76
ENSG00000086506	HBQ1
ENSG00000254402	LRRC24
ENSG00000151846	PABPC3
ENSG00000157399	ARSE
ENSG00000108405	P2RX1
ENSG00000136319	TTC5
ENSG00000205667	ARSH
ENSG00000112379	ARFGEF3
ENSG00000147799	ARHGAP39
ENSG00000070047	PHRF1
ENSG00000107819	SFXN3
ENSG00000133574	GIMAP4
ENSG00000132622	HSPA12B
ENSG00000152578	GRIA4
ENSG00000198517	MAFK
ENSG00000172922	RNASEH2C
ENSG00000177548	RABEP2
ENSG00000146938	NLGN4X
ENSG00000141577	CEP131
ENSG00000139233	LLPH
ENSG00000073861	TBX21
ENSG00000172757	CFL1
ENSG00000152582	SPEF2
ENSG00000228144	AC078927.1
ENSG00000109083	IFT20
ENSG00000153684	GOLGA8F
ENSG00000197208	SLC22A4
ENSG00000099968	BCL2L13
ENSG00000155957	TMBIM4
ENSG00000105701	FKBP8
ENSG00000090659	CD209
ENSG00000196329	GIMAP5
ENSG00000157778	PSMG3
ENSG00000205339	IPO7
ENSG00000103710	RASL12
ENSG00000172732	MUS81
ENSG00000112079	STK38
ENSG00000250232
ENSG00000135540	NHSL1
ENSG00000134057	CCNB1
ENSG00000117400	MPL
ENSG00000240344	PPIL3
ENSG00000183629	GOLGA8G
ENSG00000159596	TMEM69
ENSG00000102904	TSNAXIP1
ENSG00000112029	FBXO5
ENSG00000197429	IPP
ENSG00000117399	CDC20
ENSG00000119041	GTF3C3
ENSG00000138079	SLC3A1
ENSG00000166478	ZNF143
ENSG00000188816	HMX2
ENSG00000272442	AL353588.1
ENSG00000112031	MTRF1L
ENSG00000186523	FAM86B1
ENSG00000159131	GART
ENSG00000066322	ELOVL1
ENSG00000172543	CTSW
ENSG00000171227	TMEM37
ENSG00000184216	IRAK1
ENSG00000242173	ARHGDIG
ENSG00000034693	PEX3
ENSG00000172500	FIBP
ENSG00000166211	SPIC
ENSG00000166855	CLPX
ENSG00000109079	TNFAIP1
ENSG00000115275	MOGS
ENSG00000159479	MED8
ENSG00000012211	PRICKLE3
ENSG00000084754	HADHA
ENSG00000164002	EXO5
ENSG00000102901	CENPT
ENSG00000164023	SGMS2
ENSG00000122035	RASL11A
ENSG00000130758	MAP3K10
ENSG00000204822	MRPL53
ENSG00000170043	TRAPPC1
ENSG00000143727	ACP1
ENSG00000082515	MRPL22
ENSG00000021762	OSBPL5
ENSG00000113318	MSH3
ENSG00000215616
ENSG00000168067	MAP4K2
ENSG00000115295	CLIP4
ENSG00000101194	SLC17A9
ENSG00000198498	TMA16
ENSG00000129484	PARP2
ENSG00000139370	SLC15A4
ENSG00000145002	FAM86B2
ENSG00000138796	HADH
ENSG00000122375	OPN4
ENSG00000145425	RPS3A
ENSG00000086504	MRPL28
ENSG00000125533	BHLHE23
ENSG00000101197	BIRC7
ENSG00000087502	ERGIC2
ENSG00000164073	MFSD8
ENSG00000119899	SLC17A5
ENSG00000167771	RCOR2
ENSG00000124523	SIRT5
ENSG00000160404	TOR2A
ENSG00000088888	MAVS
ENSG00000100478	AP4S1
ENSG00000141642	ELAC1
ENSG00000163630	SYNPR
ENSG00000105329	TGFB1
ENSG00000103202	NME4
ENSG00000109686	SH3D19
ENSG00000095370	SH2D3C
ENSG00000131269	ABCB7
ENSG00000267699	AC091551.1
ENSG00000102001	CACNA1F
ENSG00000185149	NPY2R
ENSG00000197442	MAP3K5
ENSG00000110675	ELMOD1
ENSG00000006016	CRLF1
ENSG00000170088	TMEM192
ENSG00000021461	CYP3A43
ENSG00000164074	ABHD18
ENSG00000244045	TMEM199
ENSG00000142046	TMEM91
ENSG00000231500	RPS18
ENSG00000188626	GOLGA8M
ENSG00000108001	EBF3
ENSG00000131013	PPIL4
ENSG00000244242	IFITM10
ENSG00000136807	CDK9
ENSG00000169031	COL4A3
ENSG00000102755	FLT1
ENSG00000087365	SF3B2
ENSG00000250644	AC068580.4
ENSG00000124602	UNC5CL
ENSG00000248483	POU5F2
ENSG00000178922	HYI
ENSG00000157637	SLC38A10
ENSG00000101203	COL20A1
ENSG00000009830	POMT2
ENSG00000144619	CNTN4
ENSG00000183878	UTY
ENSG00000136877	FPGS
ENSG00000139508	SLC46A3
ENSG00000061918	GUCY1B3
ENSG00000141295	SCRN2
ENSG00000196664	TLR7
ENSG00000167083	GNGT2
ENSG00000138190	EXOC6
ENSG00000101916	TLR8
ENSG00000171016	PYGO1
ENSG00000205542	TMSB4X
ENSG00000183785	TUBA8
ENSG00000183733	FIGLA
ENSG00000106266	SNX8
ENSG00000075043	KCNQ2
ENSG00000130731	METTL26
ENSG00000108798	ABI3
ENSG00000115211	EIF2B4
ENSG00000168234	TTC39C
ENSG00000115942	ORC2
ENSG00000112118	MCM3
ENSG00000106263	EIF3B
ENSG00000107779	BMPR1A
ENSG00000178814	OPLAH
ENSG00000174903	RAB1B
ENSG00000062485	CS
ENSG00000040731	CDH10
ENSG00000120262	CCDC170
ENSG00000161791	FMNL3
ENSG00000077348	EXOSC5
ENSG00000088179	PTPN4
ENSG00000072756	TRNT1
ENSG00000151790	TDO2
ENSG00000130598	TNNI2
ENSG00000174851	YIF1A
ENSG00000182481	KPNA2
ENSG00000149743	TRPT1
ENSG00000101210	EEF1A2
ENSG00000177191	B3GNT8
ENSG00000196459	TRAPPC2
ENSG00000198856	OSTC
ENSG00000181027	FKRP
ENSG00000261247	GOLGA8T
ENSG00000149311	ATM
ENSG00000129744	ART1
ENSG00000046651	OFD1
ENSG00000166664	CHRFAM7A
ENSG00000101213	PTK6
ENSG00000131748	STARD3
ENSG00000112212	TSPO2
ENSG00000132155	RAF1
ENSG00000070785	EIF2B3
ENSG00000049768	FOXP3
ENSG00000133059	DSTYK
ENSG00000155744	FAM126B
ENSG00000106992	AK1
ENSG00000237441	RGL2
ENSG00000090266	NDUFB2
ENSG00000175893	ZDHHC21
ENSG00000046653	GPM6B
ENSG00000110042	DTX4
ENSG00000103978	TMEM87A
ENSG00000144369	FAM171B
ENSG00000118495	PLAGL1
ENSG00000161526	SAP30BP
ENSG00000223802	CERS1
ENSG00000174576	NPAS4
ENSG00000116035	VAX2
ENSG00000179546	HTR1D
ENSG00000089022	MAPKAPK5
ENSG00000111481	COPZ1
ENSG00000187145
ENSG00000110713	NUP98
ENSG00000179528	LBX2
ENSG00000173486	FKBP2
ENSG00000174547	MRPL11
ENSG00000156103	MMP16
ENSG00000186399	GOLGA8R
ENSG00000186281	GPAT2
ENSG00000173457	PPP1R14B
ENSG00000178115	GOLGA8Q
ENSG00000102383	ZDHHC15
ENSG00000078579	FGF20
ENSG00000119782	FKBP1B
ENSG00000197629	MPEG1
ENSG00000261794	GOLGA8H
ENSG00000151640	DPYSL4
ENSG00000110025	SNX15
ENSG00000100263	RHBDD3
ENSG00000142449	FBN3
ENSG00000157764	BRAF
ENSG00000105227	PRX
ENSG00000177181	RIMKLA
ENSG00000128590	DNAJB9
ENSG00000163012	ZSWIM2
ENSG00000136908	DPM2
ENSG00000104312	RIPK2
ENSG00000126088	UROD
ENSG00000115297	TLX2
ENSG00000090060	PAPOLA
ENSG00000167106	FAM102A
ENSG00000182944	EWSR1
ENSG00000168958	MFF
ENSG00000130748	TMEM160
ENSG00000168060	NAALADL1
ENSG00000115524	SF3B1
ENSG00000162367	TAL1
ENSG00000167183	PRR15L
ENSG00000171169	NAIF1
ENSG00000185294	SPPL2C
ENSG00000242013
ENSG00000138018	SELENOI
ENSG00000088280	ASAP3
ENSG00000159640	ACE
ENSG00000171365	CLCN5
ENSG00000146197	SCUBE3
ENSG00000198270	TMEM116
ENSG00000187634	SAMD11
ENSG00000196468	FGF16
ENSG00000151470	C4orf33
ENSG00000139572	GPR84
ENSG00000184009	ACTG1
ENSG00000155975	VPS37A
ENSG00000163125	RPRD2
ENSG00000138078	PREPL
ENSG00000164244	PRRC1
ENSG00000103260	METRN
ENSG00000148334	PTGES2
ENSG00000258539	AC068896.1
ENSG00000103254	FAM173A
ENSG00000065029	ZNF76
ENSG00000119801	YPEL5
ENSG00000003987	MTMR7
ENSG00000222040
ENSG00000130234	ACE2
ENSG00000162004	CCDC78
ENSG00000065978	YBX1
ENSG00000152954	NRSN1
ENSG00000173744	AGFG1
ENSG00000101246	ARFRP1
ENSG00000133065	SLC41A1
ENSG00000120438	TCP1
ENSG00000105321	CCDC9
ENSG00000124571	XPO5
ENSG00000177542	SLC25A22
ENSG00000147003	TMEM27
ENSG00000160882	CYP11B1
ENSG00000186603	HPDL
ENSG00000169239	CA5B
ENSG00000162877	PM20D1
ENSG00000167536	DHRS13
ENSG00000258881	AC007040.2
ENSG00000134830	C5AR2
ENSG00000165782	PIP4P1
ENSG00000154620	TMSB4Y
ENSG00000105372	RPS19
ENSG00000124635	HIST1H2BJ
ENSG00000134815	DHX34
ENSG00000179142	CYP11B2
ENSG00000198339
ENSG00000158050	DUSP2
ENSG00000161638	ITGA5
ENSG00000119917	IFIT3
ENSG00000135632	SMYD5
ENSG00000186792	HYAL3
ENSG00000167774	AC010323.1
ENSG00000267855	NDUFA7
ENSG00000144043	TEX261
ENSG00000065361	ERBB3
ENSG00000186094	AGBL4
ENSG00000103245	NARFL
ENSG00000108932	SLC16A6
ENSG00000165246	NLGN4Y
ENSG00000233927	RPS28
ENSG00000065308	TRAM2
ENSG00000198805	PNP
ENSG00000196550	FAM72A
ENSG00000114209	PDCD10
ENSG00000213719	CLIC1
ENSG00000188290	HES4
ENSG00000110888	CAPRIN2
ENSG00000204010	IFIT1B
ENSG00000123119	NECAB1
ENSG00000185745	IFIT1
ENSG00000196188	CTSE
ENSG00000149809	TM7SF2
ENSG00000076928	ARHGEF1
ENSG00000102158	MAGT1
ENSG00000152778	IFIT5
ENSG00000105887	MTPN
ENSG00000107833	NPM3
ENSG00000162374	ELAVL4
ENSG00000089195	TRMT6
ENSG00000101150	TPD52L2
ENSG00000181072	CHRM2
ENSG00000163486
ENSG00000136295	TTYH3
ENSG00000264813	AC113554.1
ENSG00000144134	RABL2A
ENSG00000115155	OTOF
ENSG00000175344	CHRNA7
ENSG00000115520	COQ10B
ENSG00000122824	NUDT10
ENSG00000203791	EEF1AKMT2
ENSG00000105419	MEIS3
ENSG00000068120	COASY
ENSG00000113971	NPHP3
ENSG00000196368	NUDT11
ENSG00000258864	AC008575.1
ENSG00000100084	HIRA
ENSG00000153291	SLC25A27
ENSG00000100580	TMED8
ENSG00000181982	CCDC149
ENSG00000105755	ETHE1
ENSG00000272869	AC008575.2
ENSG00000144021	CIAO1
ENSG00000123091	RNF11
ENSG00000152779	SLC16A12
ENSG00000115241	PPM1G
ENSG00000249931	GOLGA8K
ENSG00000125445	MRPS7
ENSG00000118160	SLC8A2
ENSG00000129965	INS-IGF2
ENSG00000110079	MS4A4A
ENSG00000130590	SAMD10
ENSG00000135624	CCT7
ENSG00000254647	INS
ENSG00000088766	CRLS1
ENSG00000177600	RPLP2
ENSG00000183145	RIPPLY3
ENSG00000167110	GOLGA2
ENSG00000206127	GOLGA8O
ENSG00000220023
ENSG00000177105	RHOG
ENSG00000117308	GALE
ENSG00000127588	GNG13
ENSG00000151445	VIPAS39
ENSG00000153037	SRP19
ENSG00000232653	GOLGA8N
ENSG00000239306	RBM14
ENSG00000169760	NLGN1
ENSG00000117411	B4GALT2
ENSG00000019995	ZRANB1
ENSG00000203883	SOX18
ENSG00000121067	SPOP
ENSG00000175600	SUGCT
ENSG00000180660	MAB21L1
ENSG00000068001	HYAL2
ENSG00000008086	CDKL5
ENSG00000133083	DCLK1
ENSG00000171703	TCEA2
ENSG00000198826	ARHGAP11A
ENSG00000125675	GRIA3
ENSG00000112695	COX7A2
ENSG00000090006	LTBP4
ENSG00000132773	TOE1
ENSG00000095777	MYO3A
ENSG00000162571	TTLL10
ENSG00000102144	PGK1
ENSG00000109118	PHF12
ENSG00000174446	SNAPC5
ENSG00000181035	SLC25A42
ENSG00000100714	MTHFD1
ENSG00000170581	STAT2
ENSG00000177511	ST8SIA3
ENSG00000134077	THUMPD3
ENSG00000064545	TMEM161A
ENSG00000171700	RGS19
ENSG00000137154	RPS6
ENSG00000115317	HTRA2
ENSG00000078674	PCM1
ENSG00000125510	OPRL1
ENSG00000163914	RHO
ENSG00000114383	TUSC2
ENSG00000105402	NAPA
ENSG00000174444	RPL4
ENSG00000109534	GAR1
ENSG00000257411	AC034102.2
ENSG00000178804	H1FOO
ENSG00000125522	NPBWR2
ENSG00000068028	RASSF1
ENSG00000105409	ATP1A3
ENSG00000071203	MS4A12
ENSG00000133104	SPART
ENSG00000109103	UNC119
ENSG00000167118	URM1
ENSG00000186765	FSCN2
ENSG00000012817	KDM5D
ENSG00000124449	IRGC
ENSG00000133884	DPF2
ENSG00000103066	PLA2G15
ENSG00000115318	LOXL3
ENSG00000166959	MS4A8
ENSG00000179761	PIPOX
ENSG00000158106	RHPN1
ENSG00000038210	PI4K2B
ENSG00000214782	MS4A18
ENSG00000197238	HIST1H4J
ENSG00000103275	UBE2I
ENSG00000197914
ENSG00000169592	INO80E
ENSG00000099995	SF3A1
ENSG00000168228	ZCCHC4
ENSG00000157456	CCNB2
ENSG00000180061	TMEM150B
ENSG00000143452	HORMAD1
ENSG00000169740	ZNF32
ENSG00000161800	RACGAP1
ENSG00000188676	IDO2
ENSG00000177697	CD151
ENSG00000107562	CXCL12
ENSG00000184357	HIST1H1B
ENSG00000198558
ENSG00000176907	TCIM
ENSG00000137814	HAUS2
ENSG00000270757	HSPE1-MOB4
ENSG00000174100
ENSG00000112697	TMEM30A
ENSG00000087111	PIGS
ENSG00000142347	MYO1F
ENSG00000099999	RNF215
ENSG00000113456	RAD1
ENSG00000173698	ADGRG2
ENSG00000160087	UBE2J2
ENSG00000198909	MAP3K3
ENSG00000124383	MPHOSPH10
ENSG00000164330	EBF1
ENSG00000104763	ASAH1
ENSG00000110107	PRPF19
ENSG00000164291	ARSK
ENSG00000158163	DZIP1L
ENSG00000184702	SEPT5
ENSG00000153832	FBXO36
ENSG00000105737	GRIK5
ENSG00000102710	SUPT20H
ENSG00000128652	HOXD3
ENSG00000163131	CTSS
ENSG00000111602	TIMELESS
ENSG00000112541	PDE10A
ENSG00000196331
ENSG00000064012	CASP8
ENSG00000256977	LIMS3
ENSG00000061936	SFSWAP
ENSG00000005243	COPZ2
ENSG00000121073	SLC35B1
ENSG00000136750	GAD2
ENSG00000264545	AL359922.1
ENSG00000110651	CD81
ENSG00000157765	SLC34A2
ENSG00000174473	GALNTL6
ENSG00000142303	ADAMTS10
ENSG00000164458	T
ENSG00000198818	SFT2D1
ENSG00000113396	SLC27A6
ENSG00000107551	RASSF4
ENSG00000198598	MMP17
ENSG00000147536	GINS4
ENSG00000196176
ENSG00000109089	CDR2L
ENSG00000124529
ENSG00000198914	POU3F3
ENSG00000108107	RPL28
ENSG00000149926	FAM57B
ENSG00000184058	TBX1
ENSG00000100591	AHSA1
ENSG00000172432	GTPBP2
ENSG00000182446	NPLOC4
ENSG00000135482	ZC3H10
ENSG00000145826	LECT2
ENSG00000128242	GAL3ST1
ENSG00000128708	HAT1
ENSG00000213996	TM6SF2
ENSG00000187837	HIST1H1C
ENSG00000131584	ACAP3
ENSG00000180901	KCTD2
ENSG00000114026	OGG1
ENSG00000006652	IFRD1
ENSG00000157927	RADIL
ENSG00000169764	UGP2
ENSG00000108106	UBE2S
ENSG00000184281	TSSC4
ENSG00000124641	MED20
ENSG00000164107	HAND2
ENSG00000174111
ENSG00000144741	SLC25A26
ENSG00000141741	MIEN1
ENSG00000063241	ISOC2
ENSG00000188690	UROS
ENSG00000178971	CTC1
ENSG00000115325	DOK1
ENSG00000188343	FAM92A
ENSG00000112294	ALDH5A1
ENSG00000171303	KCNK3
ENSG00000158669	GPAT4
ENSG00000172809	RPL38
ENSG00000079257	LXN
ENSG00000135973	GPR45
ENSG00000213699	SLC35F6
ENSG00000164118	CEP44
ENSG00000243678	NME2
ENSG00000077420	APBB1IP
ENSG00000167987	VPS37C
ENSG00000120029	C10orf76
ENSG00000118849	RARRES1
ENSG00000105398	SULT2A1
ENSG00000001461	NIPAL3
ENSG00000179954	SSC5D
ENSG00000167863	ATP5H
ENSG00000221838	AP4M1
ENSG00000164093	PITX2
ENSG00000138449	SLC40A1
ENSG00000108468	CBX1
ENSG00000032389	EIPR1
ENSG00000147145	LPAR4
ENSG00000168724	DNAJC21
ENSG00000121879	PIK3CA
ENSG00000120436	GPR31
ENSG00000112494	UNC93A
ENSG00000110881	ASIC1
ENSG00000241553	ARPC4
ENSG00000117602	RCAN3
ENSG00000187550	SBK2
ENSG00000120440	TTLL2
ENSG00000151327	FAM177A1
ENSG00000185527	PDE6G
ENSG00000188493	C19orf54
ENSG00000091527	CDV3
ENSG00000115896	PLCL1
ENSG00000135517	MIP
ENSG00000250151	ARPC4-TTLL3
ENSG00000134717	BTF3L4
ENSG00000141540	TTYH2
ENSG00000170948	MBD3L1
ENSG00000172426	RSPH9
ENSG00000135423	GLS2
ENSG00000132475	H3F3B
ENSG00000188176	SMTNL2
ENSG00000085274	MYNN
ENSG00000214021	TTLL3
ENSG00000178921	PFAS
ENSG00000157828
ENSG00000150776	NKAPD1
ENSG00000127837	AAMP
ENSG00000242875	RBMY1B
ENSG00000268643	AC006486.1
ENSG00000107672	NSMCE4A
ENSG00000130396	AFDN
ENSG00000159917	ZNF235
ENSG00000077312	SNRPA
ENSG00000108231	LGI1
ENSG00000160446	ZDHHC12
ENSG00000185437	SH3BGR
ENSG00000183495	EP400
ENSG00000159915	ZNF233
ENSG00000151224	MAT1A
ENSG00000108733	PEX12
ENSG00000137338	PGBD1
ENSG00000183067	IGSF5
ENSG00000149923	PPP4C
ENSG00000145725	PPIP5K2
ENSG00000161905	ALOX15
ENSG00000162989	KCNJ3
ENSG00000085840	ORC1
ENSG00000102743	SLC25A15
ENSG00000167578	RAB4B
ENSG00000143418	CERS2
ENSG00000036530	CYP46A1
ENSG00000178093	TSSK6
ENSG00000234414	RBMY1A1
ENSG00000183597	TANGO2
ENSG00000125449	ARMC7
ENSG00000167136	ENDOG
ENSG00000119042	SATB2
ENSG00000120688	WBP4
ENSG00000113492	AGXT2
ENSG00000198087	CD2AP
ENSG00000257207	AC112229.3
ENSG00000171570	RAB4B-EGLN2
ENSG00000149970	CNKSR2
ENSG00000256671	LIMS4
ENSG00000100078	PLA2G3
ENSG00000269858	EGLN2
ENSG00000152503	TRIM36
ENSG00000073008	PVR
ENSG00000132478	UNK
ENSG00000164889	SLC4A2
ENSG00000106123	EPHB6
ENSG00000125878	TCF15
ENSG00000271303	SRXN1
ENSG00000102886	GDPD3
ENSG00000091482	SMPX
ENSG00000215397	SCRT2
ENSG00000101276	SLC52A3
ENSG00000162757	C1orf74
ENSG00000078967	UBE2D4
ENSG00000106290	TAF6
ENSG00000189152	GRAPL
ENSG00000076067	RBMS2
ENSG00000167986	DDB1
ENSG00000095906	NUBP2
ENSG00000129128	SPCS3
ENSG00000175066	GK5
ENSG00000064547	LPAR2
ENSG00000132259	CNGA4
ENSG00000169962	TAS1R3
ENSG00000137413	TAF8
ENSG00000172671	ZFAND4
ENSG00000157601	MX1
ENSG00000156574	NODAL
ENSG00000189159	JPT1
ENSG00000110148	CCKBR
ENSG00000135424	ITGA7
ENSG00000176454	LPCAT4
ENSG00000136279	DBNL
ENSG00000138757	G3BP2
ENSG00000111581	NUP107
ENSG00000170955	CAVIN3
ENSG00000260914	AC026464.4
ENSG00000164219	PGGT1B
ENSG00000143363	PRUNE1
ENSG00000124228	DDX27
ENSG00000132612	VPS4A
ENSG00000225830	ERCC6
ENSG00000112335	SNX3
ENSG00000086065	CHMP5
ENSG00000130024	PHF10
ENSG00000084734	GCKR
ENSG00000136504	KAT7
ENSG00000175868	CALCB
ENSG00000110680	CALCA
ENSG00000187244	BCAM
ENSG00000113494	PRLR
ENSG00000105726	ATP13A1
ENSG00000089048	ESF1
ENSG00000242389	RBMY1E
ENSG00000166197	NOLC1
ENSG00000154258	ABCA9
ENSG00000197061	HIST1H4C
ENSG00000113638	TTC33
ENSG00000175265	GOLGA8A
ENSG00000158955	WNT9B
ENSG00000172661	WASHC2C
ENSG00000148343	MIGA2
ENSG00000139323	POC1B
ENSG00000108433	GOSR2
ENSG00000102879	CORO1A
ENSG00000187475	HIST1H1T
ENSG00000204390	HSPA1L
ENSG00000099901	RANBP1
ENSG00000262814	MRPL12
ENSG00000105479	CCDC114
ENSG00000082512	TRAF5
ENSG00000115137	DNAJC27
ENSG00000163377	FAM19A4
ENSG00000243943	ZNF512
ENSG00000198570	RD3
ENSG00000096063	SRPK1
ENSG00000142227	EMP3
ENSG00000165795	NDRG2
ENSG00000168546	GFRA2
ENSG00000174010	KLHL15
ENSG00000111666	CHPT1
ENSG00000168298	HIST1H1E
ENSG00000129007	CALML4
ENSG00000144792	ZNF660
ENSG00000141480	ARRB2
ENSG00000173145	NOC3L
ENSG00000127184	COX7C
ENSG00000130202	NECTIN2
ENSG00000130827	PLXNA3
ENSG00000262633	AC005670.2
ENSG00000071994	PDCD2
ENSG00000004897	CDC27
ENSG00000130204	TOMM40
ENSG00000188987
ENSG00000243414	TICAM2
ENSG00000128655	PDE11A
ENSG00000102230	PCYT1B
ENSG00000213585	VDAC1
ENSG00000157193	LRP8
ENSG00000107859	PITX3
ENSG00000143434	SEMA6C
ENSG00000174373	RALGAPA1
ENSG00000134970	TMED7
ENSG00000130203	APOE
ENSG00000022355	GABRA1
ENSG00000172725	CORO1B
ENSG00000104522	TSTA3
ENSG00000148803	FUOM
ENSG00000105464	GRIN2D
ENSG00000137414	FAM8A1
ENSG00000105447	GRWD1
ENSG00000273217	AC008695.1
ENSG00000198518
ENSG00000110169	HPX
ENSG00000244395	RBMY1D
ENSG00000263809	AC135178.2
ENSG00000161970	RPL26
ENSG00000173692	PSMD1
ENSG00000059728	MXD1
ENSG00000166997	CNPY4
ENSG00000127554	GFER
ENSG00000188483	IER5L
ENSG00000163154	TNFAIP8L2
ENSG00000154262	ABCA6
ENSG00000182324	KCNJ14
ENSG00000077232	DNAJC10
ENSG00000268465	AC008403.1
ENSG00000169981	ZNF35
ENSG00000188191	PRKAR1B
ENSG00000108641	B9D1
ENSG00000164896	FASTK
ENSG00000105443	CYTH2
ENSG00000198301	SDAD1
ENSG00000181019	NQO1
ENSG00000186446	ZNF501
ENSG00000123685	BATF3
ENSG00000164708	PGAM2
ENSG00000155052	CNTNAP5
ENSG00000136816	TOR1B
ENSG00000163155	LYSMD1
ENSG00000136827	TOR1A
ENSG00000110171	TRIM3
ENSG00000122986	HVCN1
ENSG00000113327	GABRG2
ENSG00000180209	MYLPF
ENSG00000110700	RPS13
ENSG00000159251	ACTC1
ENSG00000184895	SRY
ENSG00000148832	PAOX
ENSG00000011405	PIK3C2A
ENSG00000180096	SEPT1
ENSG00000145715	RASA1
ENSG00000110711	AIP
ENSG00000129824	RPS4Y1
ENSG00000021776	AQR
ENSG00000179295	PTPN11
ENSG00000136878	USP20
ENSG00000104856	RELB
ENSG00000124575	HIST1H1D
ENSG00000198327
ENSG00000178645	C10orf53
ENSG00000163159	VPS72
ENSG00000139725	RHOF
ENSG00000198522	GPN1
ENSG00000132254	ARFIP2
ENSG00000164828	SUN1
ENSG00000110697	PITPNM1
ENSG00000137822	TUBGCP4
ENSG00000130813	C19orf66
ENSG00000218823	PAPOLB
ENSG00000110955	ATP5B
ENSG00000169800	RBMY1F
ENSG00000144747	TMF1
ENSG00000182552	RWDD4
ENSG00000179965	ZNF771
ENSG00000198373	WWP2
ENSG00000104859	CLASRP
ENSG00000099917	MED15
ENSG00000176204	LRRTM4
ENSG00000198300	PEG3
ENSG00000170584	NUDCD2
ENSG00000024048	UBR2
ENSG00000111752	PHC1
ENSG00000182173	TSEN54
ENSG00000007171	NOS2
ENSG00000120645	IQSEC3
ENSG00000063177	RPL18
ENSG00000178950	GAK
ENSG00000197459
ENSG00000225663	MCRIP1
ENSG00000172057	ORMDL3
ENSG00000186073	C15orf41
ENSG00000158406	HIST1H4H
ENSG00000268279	AC090004.1
ENSG00000167797	CDK2AP2
ENSG00000122735	DNAI1
ENSG00000198336	MYL4
ENSG00000138604	GLCE
ENSG00000115760	BIRC6
ENSG00000162998	FRZB
ENSG00000175054	ATR
ENSG00000003056	M6PR
ENSG00000109111	SUPT6H
ENSG00000170684	ZNF296
ENSG00000006071	ABCC8
ENSG00000111181	SLC6A12
ENSG00000119969	HELLS
ENSG00000122756	CNTFR
ENSG00000172901	LVRN
ENSG00000168757	TSPY2
ENSG00000007047	MARK4
ENSG00000185448	FAM47A
ENSG00000189132	FAM47B
ENSG00000000419	DPM1
ENSG00000196767	POU3F4
ENSG00000204371	EHMT2
ENSG00000259207	ITGB3
ENSG00000160321	ZNF208
ENSG00000250565	ATP6V1E2
ENSG00000031003	FAM13B
ENSG00000143373	ZNF687
ENSG00000116221	MRPL37
ENSG00000119729	RHOQ
ENSG00000105516	DBP
ENSG00000174196
ENSG00000198173	FAM47C
ENSG00000163558	PRKCI
ENSG00000250349	AF241726.2
ENSG00000153093	ACOXL
ENSG00000097007	ABL1
ENSG00000213218	CSH2
ENSG00000196350	ZNF729
ENSG00000256060	TRAPPC2B
ENSG00000166736	HTR3A
ENSG00000166963	MAP1A
ENSG00000125868	DSTN
ENSG00000136758	YME1L1
ENSG00000106628	POLD2
ENSG00000226941	RBMY1J
ENSG00000181085	MAPK15
ENSG00000168496	FEN1
ENSG00000167232	ZNF91
ENSG00000108256	NUFIP2
ENSG00000006611	USH1C
ENSG00000164305	CASP3
ENSG00000164626	KCNK5
ENSG00000241973	PI4KA
ENSG00000147041	SYTL5
ENSG00000134824	FADS2
ENSG00000258728	AL162231.3
ENSG00000167791	CABP2
ENSG00000125844	RRBP1
ENSG00000171130	ATP6V0E2
ENSG00000101955	SRPX
ENSG00000166337	TAF10
ENSG00000179837
ENSG00000100811	YY1
ENSG00000137070	IL11RA
ENSG00000141428	C18orf21
ENSG00000066032	CTNNA2
ENSG00000134326	CMPK2
ENSG00000104879	CKM
ENSG00000259753	AC068234.1
ENSG00000134321	RSAD2
ENSG00000165322	ARHGAP12
ENSG00000132142
ENSG00000136521	NDUFB5
ENSG00000144843	ADPRH
ENSG00000165669	FAM204A
ENSG00000180900	SCRIB
ENSG00000258830	AC137834.1
ENSG00000166484	MAPK7
ENSG00000158863	FAM160B2
ENSG00000172724	CCL19
ENSG00000142484	TM4SF5
ENSG00000135596	MICAL1
ENSG00000107872	FBXL15
ENSG00000240230	COX19
ENSG00000167800	TBX10
ENSG00000167964	RAB26
ENSG00000144746	ARL6IP5
ENSG00000138356	AOX1
ENSG00000243725	TTC4
ENSG00000111087	GLI1
ENSG00000076043	REXO2
ENSG00000157349	DDX19B
ENSG00000112619	PRPH2
ENSG00000134759	ELP2
ENSG00000113558	SKP1
ENSG00000135913	USP37
ENSG00000106526	ACTR3C
ENSG00000138760	SCARB2
ENSG00000166341	DCHS1
ENSG00000221968	FADS3
ENSG00000003393	ALS2
ENSG00000131943	C19orf12
ENSG00000104881	PPP1R13L
ENSG00000072501	SMC1A
ENSG00000105173	CCNE1
ENSG00000185753	CXorf38
ENSG00000164082	GRM2
ENSG00000166482	MFAP4
ENSG00000141522	ARHGDIA
ENSG00000106633	GCK
ENSG00000124659	TBCC
ENSG00000149050	ZNF214
ENSG00000189157	FAM47E
ENSG00000160201	U2AF1
ENSG00000156973	PDE6D
ENSG00000164323	CFAP97
ENSG00000165282	PIGO
ENSG00000170950	PGK2
ENSG00000260537	AC012184.2
ENSG00000145191	EIF2B5
ENSG00000102543	CDADC1
ENSG00000170748	RBMXL2
ENSG00000158019	BABAM2
ENSG00000170743	SYT9
ENSG00000156697	UTP14A
ENSG00000104805	NUCB1
ENSG00000168872	DDX19A
ENSG00000169302	STK32A
ENSG00000272772	AC104109.3
ENSG00000138111	MFSD13A
ENSG00000136603	SKIL
ENSG00000102547	CAB39L
ENSG00000267673	FDX2
ENSG00000113657	DPYSL3
ENSG00000117632	STMN1
ENSG00000272414	FAM47E-STBD1
ENSG00000120647	CCDC77
ENSG00000237289	CKMT1B
ENSG00000198125	MB
ENSG00000137161	CNPY3
ENSG00000091436	MAP3K20
ENSG00000167807	AC011511.1
ENSG00000164938	TP53INP1
ENSG00000267303	AC011511.4
ENSG00000112773	FAM46A
ENSG00000161847	RAVER1
ENSG00000233803	TSPY4
ENSG00000112062	MAPK14
ENSG00000109771	LRP2BP
ENSG00000229549	TSPY8
ENSG00000111252	SH2B3
ENSG00000109917	ZPR1
ENSG00000187456
ENSG00000189332	AC090099.1
ENSG00000148965	SAA4
ENSG00000134339	SAA2
ENSG00000041880	PARP3
ENSG00000142494	SLC47A1
ENSG00000158022	TRIM63
ENSG00000205937	RNPS1
ENSG00000166173	LARP6
ENSG00000175087	PDIK1L
ENSG00000228927	TSPY3
ENSG00000131375	CAPN7
ENSG00000125744	RTN2
ENSG00000205129	C4orf47
ENSG00000065320	NTN1
ENSG00000215187	FAM166B
ENSG00000105185	PDCD5
ENSG00000105397	TYK2
ENSG00000170310	STX8
ENSG00000108799	EZH1
ENSG00000142675	CNKSR1
ENSG00000107140	TESK1
ENSG00000198553	KCNRG
ENSG00000110066	KMT5B
ENSG00000122674	CCZ1
ENSG00000079150	FKBP7
ENSG00000102034	ELF4
ENSG00000160213	CSTB
ENSG00000242550	SERPINB10
ENSG00000258992	TSPY1
ENSG00000082014	SMARCD3
ENSG00000249915	PDCD6
ENSG00000169635	HIC2
ENSG00000186452	TMPRSS12
ENSG00000099290	WASHC2A
ENSG00000125482	TTF1
ENSG00000110244	APOA4
ENSG00000158270	COLEC12
ENSG00000156711	MAPK13
ENSG00000182261	NLRP10
ENSG00000117791	MARC2
ENSG00000125485	DDX31
ENSG00000115568	ZNF142
ENSG00000156709	AIFM1
ENSG00000143375	CGN
ENSG00000183207	RUVBL2
ENSG00000186205	MARC1
ENSG00000213965	NUDT19
ENSG00000170473	PYM1
ENSG00000081138	CDH7
ENSG00000069535	MAOB
ENSG00000131370	SH3BP5
ENSG00000177143	CETN1
ENSG00000198467	TPM2
ENSG00000079101	CLUL1
ENSG00000223572	CKMT1A
ENSG00000128228	SDF2L1
ENSG00000074582	BCS1L
ENSG00000067191	CACNB1
ENSG00000112640	PPP2R5D
ENSG00000185883	ATP6V0C
ENSG00000183979	NPB
ENSG00000143498	TAF1A
ENSG00000099377	HSD3B7
ENSG00000110911	SLC11A2
ENSG00000099365	STX1B
ENSG00000137076	TLN1
ENSG00000092199	HNRNPC
ENSG00000021488	SLC7A9
ENSG00000184047	DIABLO
ENSG00000118816	CCNI
ENSG00000163286	ALPPL2
ENSG00000185813	PCYT2
ENSG00000163295	ALPI
ENSG00000147434	CHRNA6
ENSG00000169439	SDC2
ENSG00000134333	LDHA
ENSG00000131931	THAP1
ENSG00000154914	USP43
ENSG00000120925	RNF170
ENSG00000140992	PDPK1
ENSG00000079999	KEAP1
ENSG00000122512	PMS2
ENSG00000272762	AC115284.1
ENSG00000107175	CREB3
ENSG00000128886	ELL3
ENSG00000131944	FAAP24
ENSG00000168092	PAFAH1B2
ENSG00000070610	GBA2
ENSG00000147202	DIAPH2
ENSG00000089050	RBBP9
ENSG00000253797	UTP14C
ENSG00000167977	KCTD5
ENSG00000241945	PWP2
ENSG00000100362	PVALB
ENSG00000167395	ZNF646
ENSG00000206052	DOK6
ENSG00000149577	SIDT2
ENSG00000126351	THRA
ENSG00000163481	RNF25
ENSG00000169885	CALML6
ENSG00000107185	RGP1
ENSG00000132872	SYT4
ENSG00000186472	PCLO
ENSG00000125743	SNRPD2
ENSG00000174989	FBXW8
ENSG00000159899	NPR2
ENSG00000176105	YES1
ENSG00000204366	ZBTB12
ENSG00000035928	RFC1
ENSG00000151006	PRSS53
ENSG00000126368	NR1D1
ENSG00000141433	ADCYAP1
ENSG00000086232	EIF2AK1
ENSG00000166796	LDHC
ENSG00000103363	ELOB
ENSG00000163918	RFC4
ENSG00000136487	GH2
ENSG00000103507	BCKDK
ENSG00000146834	MEPCE
ENSG00000137133	HINT2
ENSG00000182872	RBM10
ENSG00000142182	DNMT3L
ENSG00000243989	ACY1
ENSG00000083845	RPS5
ENSG00000149591	TAGLN
ENSG00000163482	STK36
ENSG00000080986	NDC80
ENSG00000185010	F8
ENSG00000170381	SEMA3E
ENSG00000166800	LDHAL6A
ENSG00000160224	AIRE
ENSG00000088992	TESC
ENSG00000127377	CRYGN
ENSG00000198477
ENSG00000117682	DHDDS
ENSG00000169548	ZNF280A
ENSG00000272325	NUDT3
ENSG00000183473
ENSG00000155657	TTN
ENSG00000124733	MEA1
ENSG00000101596	SMCHD1
ENSG00000197932
ENSG00000176018	LYSMD3
ENSG00000242028	HYPK
ENSG00000089597	GANAB
ENSG00000163428	LRRC58
ENSG00000122705	CLTA
ENSG00000118946	PCDH17
ENSG00000092470	WDR76
ENSG00000056277	ZNF280C
ENSG00000114786	ABHD14A-ACY1
ENSG00000100121	GGTLC2
ENSG00000160813	PPP1R35
ENSG00000000005	TNMD
ENSG00000148291	SURF2
ENSG00000000003	TSPAN6
ENSG00000178226	PRSS36
ENSG00000101343	CRNKL1
ENSG00000253719	ATXN7L3B
ENSG00000148248	SURF4
ENSG00000092201	SUPT16H
ENSG00000102225	CDK16
ENSG00000102078	SLC25A14
ENSG00000173585	CCR9
ENSG00000187531	SIRT7
ENSG00000143365	RORC
ENSG00000136488	CSH1
ENSG00000083807	SLC27A5
ENSG00000163950	SLBP
ENSG00000100941	PNN
ENSG00000258466	AL049779.1
ENSG00000172262	ZNF131
ENSG00000124507	PACSIN1
ENSG00000101577	LPIN2
ENSG00000128928	IVD
ENSG00000169814	BTD
ENSG00000151116	UEVLD
ENSG00000102226	USP11
ENSG00000143771	CNIH4
ENSG00000157916	RER1
ENSG00000137817	PARP6
ENSG00000161203	AP2M1
ENSG00000168936	TMEM129
ENSG00000181867	FTMT
ENSG00000072042	RDH11
ENSG00000101605	MYOM1
ENSG00000217236	SP9
ENSG00000160323	ADAMTS13
ENSG00000179091	CYC1
ENSG00000108518	PFN1
ENSG00000184226	PCDH9
ENSG00000151117	TMEM86A
ENSG00000152952	PLOD2
ENSG00000137770	CTDSPL2
ENSG00000131477	RAMP2
ENSG00000179526	SHARPIN
ENSG00000108515	ENO3
ENSG00000162069	BICDL2
ENSG00000008056	SYN1
ENSG00000100097	LGALS1
ENSG00000131475	VPS25
ENSG00000198444
ENSG00000185990
ENSG00000126759	CFP
ENSG00000185973	TMLHE
ENSG00000204356	NELFE
ENSG00000160326	SLC2A6
ENSG00000187773	FAM69C
ENSG00000107745	MICU1
ENSG00000117713	ARID1A
ENSG00000162344	FGF19
ENSG00000142185	TRPM2
ENSG00000075388	FGF4
ENSG00000100888	CHD8
ENSG00000105220	GPI
ENSG00000197859	ADAMTSL2
ENSG00000100116	GCAT
ENSG00000083535	PIBF1
ENSG00000123454	DBH
ENSG00000239732	TLR9
ENSG00000078140	UBE2K
ENSG00000101608	MYL12A
ENSG00000100124	ANKRD54
ENSG00000179632	MAF1
ENSG00000101811	CSTF2
ENSG00000115592	PRKAG3
ENSG00000140832	MARVELD3
ENSG00000157881	PANK4
ENSG00000213339	QTRT1
ENSG00000060642	PIGV
ENSG00000108349	CASC3
ENSG00000116678	LEPR
ENSG00000273025	AC009690.3
ENSG00000120896	SORBS3
ENSG00000204160	ZDHHC18
ENSG00000040199	PHLPP2
ENSG00000072609	CHFR
ENSG00000140488	CELF6
ENSG00000137171	KLC4
ENSG00000157873	TNFRSF14
ENSG00000255872	AL138752.2
ENSG00000094755	GABRP
ENSG00000068438	FTSJ1
ENSG00000129472	RAB2B
ENSG00000196187	TMEM63A
ENSG00000135097	MSI1
ENSG00000168924	LETM1
ENSG00000184588	PDE4B
ENSG00000124535	WRNIP1
ENSG00000111775	COX6A1
ENSG00000162188	GNG3
ENSG00000115596	WNT6
ENSG00000177613	CSTF2T
ENSG00000162222	TTC9C
ENSG00000135925	WNT10A
ENSG00000171450	CDK5R2
ENSG00000136240	KDELR2
ENSG00000091640	SPAG7
ENSG00000131910	NR0B2
ENSG00000145087	STXBP5L
ENSG00000162227	TAF6L
ENSG00000158246	FAM46B
ENSG00000170837	GPR27
ENSG00000179981	TSHZ1
ENSG00000255245	FXYD6-FXYD2
ENSG00000152760	TCTEX1D1
ENSG00000070778	PTPN21
ENSG00000185155	MIXL1
ENSG00000178695	KCTD12
ENSG00000163499	CRYBA2
ENSG00000142279	WTIP
ENSG00000204775
ENSG00000120913	PDLIM2
ENSG00000054219	LY75
ENSG00000162231	NXF1
ENSG00000183978	COA3
ENSG00000230567
ENSG00000166710	B2M
ENSG00000235376	RPEL1
ENSG00000156026	MCU
ENSG00000148798	INA
ENSG00000147256	ARHGAP36
ENSG00000188917	TRMT2B
ENSG00000196422	PPP1R26
ENSG00000099203	TMED1
ENSG00000170727
ENSG00000166233	ARIH1
ENSG00000122140	MRPS2
ENSG00000112651	MRPL2
ENSG00000005810	MYCBP2
ENSG00000182372	CLN8
ENSG00000204351	SKIV2L
ENSG00000182149	IST1
ENSG00000106333	PCOLCE
ENSG00000143621	ILF2
ENSG00000094804	CDC6
ENSG00000115474	KCNJ13
ENSG00000162236	STX5
ENSG00000184271	POU6F1
ENSG00000204828
ENSG00000215186	GOLGA6B
ENSG00000110871	COQ5
ENSG00000150275	PCDH15
ENSG00000140688	C16orf58
ENSG00000104888	SLC17A7
ENSG00000104738	MCM4
ENSG00000163050	COQ8A
ENSG00000140463	BBS4
ENSG00000101940	WDR13
ENSG00000164111	ANXA5
ENSG00000168237	GLYCTK
ENSG00000142444	TIMM29
ENSG00000198250
ENSG00000108576	SLC6A4
ENSG00000236029
ENSG00000169696	ASPSCR1
ENSG00000169418	NPR1
ENSG00000136155	SCEL
ENSG00000105953	OGDH
ENSG00000188686
ENSG00000102302	FGD1
ENSG00000185122	HSF1
ENSG00000131747	TOP2A
ENSG00000102385	DRP2
ENSG00000105711	SCN1B
ENSG00000102967	DHODH
ENSG00000006831	ADIPOR2
ENSG00000148843	PDCD11
ENSG00000185000	DGAT1
ENSG00000152192	POU4F1
ENSG00000160360	GPSM1
ENSG00000126581	BECN1
ENSG00000139746	RBM26
ENSG00000197901	SLC22A6
ENSG00000257017	HP
ENSG00000156509	FBXO43
ENSG00000184445	KNTC1
ENSG00000181192	DHTKD1
ENSG00000221890	NPTXR
ENSG00000147669	POLR2K
ENSG00000183741	CBX6
ENSG00000126602	TRAP1
ENSG00000154930	ACSS1
ENSG00000142534	RPS11
ENSG00000143740	SNAP47
ENSG00000129250	KIF1C
ENSG00000204414	CSHL1
ENSG00000149452	SLC22A8
ENSG00000160588	MPZL3
ENSG00000088451	TGDS
ENSG00000101945	SUV39H1
ENSG00000158483	FAM86C1
ENSG00000171433	GLOD5
ENSG00000113504	SLC12A7
ENSG00000261701	HPR
ENSG00000140829	DHX38
ENSG00000160741	CRTC2
ENSG00000112992	NNT
ENSG00000152977	ZIC1
ENSG00000069329	VPS35
ENSG00000106025	TSPAN12
ENSG00000134874	DZIP1
ENSG00000259384	GH1
ENSG00000152726
ENSG00000144566	RAB5A
ENSG00000103426	CORO7-PAM16
ENSG00000110344	UBE4A
ENSG00000227124	ZNF717
ENSG00000100321	SYNGR1
ENSG00000126458	RRAS
ENSG00000143570	SLC39A1
ENSG00000122882	ECD
ENSG00000144891	AGTR1
ENSG00000122515	ZMIZ2
ENSG00000185008	ROBO2
ENSG00000167272	POP5
ENSG00000185262	UBALD2
ENSG00000177984	LCN15
ENSG00000168246	UBTD2
ENSG00000128272	ATF4
ENSG00000203877	RIPPLY2
ENSG00000171004	HS6ST2
ENSG00000262246	CORO7
ENSG00000126456	IRF3
ENSG00000171763	SPATA5L1
ENSG00000130561	SAG
ENSG00000153002	CPB1
ENSG00000157782	CABP1
ENSG00000176160	HSF5
ENSG00000196642	RABL6
ENSG00000070193	FGF10
ENSG00000118058	KMT2A
ENSG00000143578	CREB3L4
ENSG00000158552	ZFAND2B
ENSG00000168140	VASN
ENSG00000166123	GPT2
ENSG00000169750	RAC3
ENSG00000103423	DNAJA3
ENSG00000107223	EDF1
ENSG00000147457	CHMP7
ENSG00000163751	CPA3
ENSG00000117748	RPA2
ENSG00000108389	MTMR4
ENSG00000160808	MYL3
ENSG00000069345	DNAJA2
ENSG00000158571	PFKFB1
ENSG00000105514	RAB3D
ENSG00000172425	TTC36
ENSG00000105518	TMEM205
ENSG00000101745	ANKRD12
ENSG00000168890	TMEM150A
ENSG00000259030	FPGT-TNNI3K
ENSG00000139990	DCAF5
ENSG00000244731	C4A
ENSG00000152767	FARP1
ENSG00000005448	WDR54
ENSG00000103415	HMOX2
ENSG00000115446	UNC50
ENSG00000100442	FKBP3
ENSG00000143545	RAB13
ENSG00000010319	SEMA3G
ENSG00000147324	MFHAS1
ENSG00000064042	LIMCH1
ENSG00000163754	GYG1
ENSG00000116783	TNNI3K
ENSG00000107317	PTGDS
ENSG00000214402	LCNL1
ENSG00000113732	ATP6V0E1
ENSG00000007314	SCN4A
ENSG00000081177	EXD2
ENSG00000196890	HIST3H2BB
ENSG00000155465	SLC7A7
ENSG00000149531	FRG1BP
ENSG00000177954	RPS27
ENSG00000116791	CRYZ
ENSG00000169738	DCXR
ENSG00000159289	GOLGA6A
ENSG00000105520	PLPPR2
ENSG00000158578	ALAS2
ENSG00000162623	TYW3
ENSG00000122584	NXPH1
ENSG00000176390	CRLF3
ENSG00000162624	LHX8
ENSG00000134013	LOXL2
ENSG00000169169	CPT1C
ENSG00000069424	KCNAB2
ENSG00000107331	ABCA2
ENSG00000168101	NUDT16L1
ENSG00000197217	ENTPD4
ENSG00000137968	SLC44A5
ENSG00000115233	PSMD14
ENSG00000145103	ILDR1
ENSG00000106443	PHF14
ENSG00000182187	CRYGB
ENSG00000121621	KIF18A
ENSG00000133477	FAM83F
ENSG00000135801	TAF5L
ENSG00000095139	ARCN1
ENSG00000182180	MRPS16
ENSG00000107281	NPDC1
ENSG00000197355	UAP1L1
ENSG00000005108	THSD7A
ENSG00000136535	TBR1
ENSG00000112210	RAB23
ENSG00000135744	AGT
ENSG00000076716	GPC4
ENSG00000104177	MYEF2
ENSG00000135773	CAPN9
ENSG00000125304	TM9SF2
ENSG00000100632	ERH
ENSG00000170946	DNAJC24
ENSG00000241635	UGT1A1
ENSG00000184005	ST6GALNAC3
ENSG00000247746	USP51
ENSG00000189299	FOXR2
ENSG00000148950	IMMP1L
ENSG00000106460	TMEM106B
ENSG00000070018	LRP6
ENSG00000147257	GPC3
ENSG00000148541	FAM13C
ENSG00000137868	STRA6
ENSG00000043355	ZIC2
ENSG00000264058	AC073508.2
ENSG00000143643	TTC13
ENSG00000067836	ROGDI
ENSG00000109911	ELP4
ENSG00000165457	FOLR2
ENSG00000008311	AASS
ENSG00000157212	PAXIP1
ENSG00000109132	PHOX2B
ENSG00000180198	RCC1
ENSG00000244122	UGT1A7
ENSG00000213424	KRT222
ENSG00000181781	ODF3L2
ENSG00000136715	SAP130
ENSG00000036549	ZZZ3
ENSG00000144290	SLC4A10
ENSG00000143633	C1orf131
ENSG00000007372	PAX6
ENSG00000162419	GMEB1
ENSG00000165462	PHOX2A
ENSG00000107929	LARP4B
ENSG00000128610	FEZF1
ENSG00000155850	SLC26A2
ENSG00000141933	TPGS1
ENSG00000099804	CDC34
ENSG00000135766	EGLN1
ENSG00000069206	ADAM7
ENSG00000240224	UGT1A5
ENSG00000169727	GPS1
ENSG00000198925	ATG9A
ENSG00000116329	OPRD1
ENSG00000179772	FOXS1
ENSG00000081803	CADPS2
ENSG00000160298	C21orf58
ENSG00000244474	UGT1A4
ENSG00000178343	SHISA3
ENSG00000243135	UGT1A3
ENSG00000242366	UGT1A8
ENSG00000233198	RNF224
ENSG00000083937	CHMP2B
ENSG00000124406	ATP8A1
ENSG00000130159	ECSIT
ENSG00000182578	CSF1R
ENSG00000188229	TUBB4B
ENSG00000171431	KRT20
ENSG00000131089	ARHGEF9
ENSG00000198435	NRARP
ENSG00000162613	FUBP1
ENSG00000189308	LIN54
ENSG00000131482	G6PC
ENSG00000166432	ZMAT1
ENSG00000064835	POU1F1
ENSG00000164778	EN2
ENSG00000151233	GXYLT1
ENSG00000146910	CNPY1
ENSG00000113721	PDGFRB
ENSG00000260903	XKR7
ENSG00000120992	LYPLA1
ENSG00000015153	YAF2
ENSG00000130176	CNN1
ENSG00000172404	DNAJB7
ENSG00000108654	DDX5
ENSG00000179097	HTR1F
ENSG00000196859	KRT39
ENSG00000135378	PRRG4
ENSG00000134901	KDELC1
ENSG00000130165	ELOF1
ENSG00000198881	ASB12
ENSG00000102043	MTMR8
ENSG00000111276	CDKN1B
ENSG00000178878	APOLD1
ENSG00000121690	DEPDC7
ENSG00000229729
ENSG00000101336	HCK
ENSG00000137965	IFI44
ENSG00000156017	CARNMT1
ENSG00000175105	ZNF654
ENSG00000011083	SLC6A7
ENSG00000162618	ADGRL4
ENSG00000261717	AC009163.4
ENSG00000165802	NSMF
ENSG00000107758	PPP3CB
ENSG00000065559	MAP2K4
ENSG00000134996	OSTF1
ENSG00000204889	KRT40
ENSG00000168874	ATOH8
ENSG00000139826	ABHD13
ENSG00000161544	CYGB
ENSG00000183783	KCTD8
ENSG00000102524	TNFSF13B
ENSG00000138663	COPS4
ENSG00000134283	PPHLN1
ENSG00000065457	ADAT1
ENSG00000104756	KCTD9
ENSG00000167904	TMEM68
ENSG00000065427	KARS
ENSG00000165359	INTS6L
ENSG00000130653	PNPLA7
ENSG00000155393	HEATR3
ENSG00000196411	EPHB4
ENSG00000110422	HIPK3
ENSG00000169718	DUS1L
ENSG00000182154	MRPL41
ENSG00000105679	GAPDHS
ENSG00000122203	KIAA1191
ENSG00000105677	TMEM147
ENSG00000165724	ZMYND19
ENSG00000054267	ARID4B
ENSG00000047056	WDR37
ENSG00000118894	EEF2KMT
ENSG00000135452	TSPAN31
ENSG00000078098	FAP
ENSG00000167074	TEF
ENSG00000121281	ADCY7
ENSG00000152904	GGPS1
ENSG00000232478
ENSG00000169136	ATF5
ENSG00000197183	NOL4L
ENSG00000078328	RBFOX1
ENSG00000048162	NOP16
ENSG00000249115	HAUS5
ENSG00000242185
ENSG00000232417
ENSG00000182177	ASB18
ENSG00000115661	STK16
ENSG00000120051	CFAP58
ENSG00000006740	ARHGAP44
ENSG00000158164	TMSB15A
ENSG00000171360	KRT38
ENSG00000135346	CGA
ENSG00000140873	ADAMTS18
ENSG00000170482	SLC23A1
ENSG00000127824	TUBA4A
ENSG00000231852	CYP21A2
ENSG00000228836	CT45A5
ENSG00000105982	RNF32
ENSG00000111144	LTA4H
ENSG00000109158	GABRA4
ENSG00000140807	NKD1
ENSG00000070495	JMJD6
ENSG00000075142	SRI
ENSG00000126254	RBM42
ENSG00000088448	ANKRD10
ENSG00000135446	CDK4
ENSG00000187546	AGMO
ENSG00000242284
ENSG00000167842	MIS12
ENSG00000172346	CSDC2
ENSG00000092964	DPYSL2
ENSG00000167207	NOD2
ENSG00000126267	COX6B1
ENSG00000105668	UPK1A
ENSG00000197713	RPE
ENSG00000226907
ENSG00000213578	CPLX3
ENSG00000115267	IFIH1
ENSG00000183346	CABCOCO1
ENSG00000174021	GNG5
ENSG00000160716	CHRNB2
ENSG00000164933	SLC25A32
ENSG00000188486	H2AFX
ENSG00000153982	GDPD1
ENSG00000133983	COX16
ENSG00000140474	ULK3
ENSG00000272333	KMT2B
ENSG00000198858	R3HDM4
ENSG00000170807	LMOD2
ENSG00000181195	PENK
ENSG00000115271	GCA
ENSG00000172375	C2CD2L
ENSG00000173662	TAS1R1
ENSG00000162975	KCNF1
ENSG00000152315	KCNK13
ENSG00000269242	AC010422.3
ENSG00000169446	MMGT1
ENSG00000037474	NSUN2
ENSG00000213463	SYNJ2BP
ENSG00000162976	PQLC3
ENSG00000104331	IMPAD1
ENSG00000139985	ADAM21
ENSG00000104774	MAN2B1
ENSG00000006744	ELAC2
ENSG00000116014	KISS1R
ENSG00000085415	SEH1L
ENSG00000140497	SCAMP2
ENSG00000103121	CMC2
ENSG00000172350	ABCG4
ENSG00000065268	WDR18
ENSG00000068650	ATP11A
ENSG00000129474	AJUBA
ENSG00000144445	KANSL1L
ENSG00000105357	MYH14
ENSG00000269590	AC010422.5
ENSG00000177791	MYOZ1
ENSG00000137575	SDCBP
ENSG00000160703	NLRX1
ENSG00000205436	EXOC3L4
ENSG00000086589	RBM22
ENSG00000166454	ATMIN
ENSG00000165113	GKAP1
ENSG00000136699	SMPD4
ENSG00000116032	GRIN3B
ENSG00000135336	ORC3
ENSG00000182087	TMEM259
ENSG00000163348	PYGO2
ENSG00000141367	CLTC
ENSG00000178741	COX5A
ENSG00000171502	COL24A1
ENSG00000074317	SNCB
ENSG00000129317	PUS7L
ENSG00000175766	EIF4E1B
ENSG00000133019	CHRM3
ENSG00000110395	CBL
ENSG00000155816	FMN2
ENSG00000161270	NPHS1
ENSG00000126231	PROZ
ENSG00000180875	GREM2
ENSG00000092931	MFSD11
ENSG00000168530	MYL1
ENSG00000131400	NAPSA
ENSG00000095059	DHPS
ENSG00000100162	CENPM
ENSG00000049246	PER3
ENSG00000198001	IRAK4
ENSG00000138621	PPCDC
ENSG00000105793	GTPBP10
ENSG00000091483	FH
ENSG00000169083	AR
ENSG00000167195	GOLGA6C
ENSG00000140478	GOLGA6D
ENSG00000054965	FAM168A
ENSG00000126259	KIRREL2
ENSG00000141378	PTRH2
ENSG00000049249	TNFRSF9
ENSG00000076706	MCAM
ENSG00000153989	NUS1
ENSG00000160691	SHC1
ENSG00000105290	APLP1
ENSG00000196376	SLC35F1
ENSG00000087085	ACHE
ENSG00000163214	DHX57
ENSG00000079482	OPHN1
ENSG00000091622	PITPNM3
ENSG00000036672	USP2
ENSG00000100804	PSMB5
ENSG00000165914	TTC7B
ENSG00000214655	ZSWIM8
ENSG00000184983	NDUFA6
ENSG00000115648	MLPH
ENSG00000123562	MORF4L2
ENSG00000151239	TWF1
ENSG00000139880	CDH24
ENSG00000114904	NEK4
ENSG00000137343	ATAT1
ENSG00000120915	EPHX2
ENSG00000135040	NAA35
ENSG00000113761	ZNF346
ENSG00000142539	AC020909.1
ENSG00000167468	GPX4
ENSG00000197837	HIST4H4
ENSG00000137944	KYAT3
ENSG00000269404	SPIB
ENSG00000204314	PRRT1
ENSG00000111877	MCM9
ENSG00000086967	MYBPC2
ENSG00000198176	TFDP1
ENSG00000108423	TUBD1
ENSG00000213516	RBMXL1
ENSG00000064932	SBNO2
ENSG00000161671	EMC10
ENSG00000117226	GBP3
ENSG00000100813	ACIN1
ENSG00000160867	FGFR4
ENSG00000130052	STARD8
ENSG00000021826	CPS1
ENSG00000171223	JUNB
ENSG00000189306	RRP7A
ENSG00000160688	FLAD1
ENSG00000117228	GBP1
ENSG00000038532	CLEC16A
ENSG00000221988	PPT2
ENSG00000131409	LRRC4B
ENSG00000055957	ITIH1
ENSG00000188010	MORN2
ENSG00000162645	GBP2
ENSG00000213023	SYT3
ENSG00000213512	GBP7
ENSG00000103150	MLYCD
ENSG00000260300	AC009119.2
ENSG00000111339	ART4
ENSG00000080822	CLDND1
ENSG00000130177	CDC16
ENSG00000175166	PSMD2
ENSG00000140961	OSGIN1
ENSG00000139915	MDGA2
ENSG00000154188	ANGPT1
ENSG00000099624	ATP5D
ENSG00000087245	MMP2
ENSG00000124275	MTRR
ENSG00000152082	MZT2B
ENSG00000155093	PTPRN2
ENSG00000185129	PURA
ENSG00000108443	RPS6KB1
ENSG00000087253	LPCAT2
ENSG00000259024	TVP23C-CDRT4
ENSG00000105610	KLF1
ENSG00000104408	EIF3E
ENSG00000152669	CCNO
ENSG00000258388	PPT2-EGFL8
ENSG00000112305	SMAP1
ENSG00000105258	POLR2I
ENSG00000105607	GCDH
ENSG00000272916	AC022400.6
ENSG00000111886	GABRR2
ENSG00000100243	CYB5R3
ENSG00000139053	PDE6H
ENSG00000104412	EMC2
ENSG00000123560	PLP1
ENSG00000178691	SUZ12
ENSG00000198833	UBE2J1
ENSG00000166507	NDST2
ENSG00000165506	DNAAF2
ENSG00000147419	CCDC25
ENSG00000130045	NXNL2
ENSG00000147274	RBMX
ENSG00000105254	TBCB
ENSG00000121774	KHDRBS1
ENSG00000143653	SCCPDH
ENSG00000174417	TRHR
ENSG00000112309	B3GAT2
ENSG00000123975	CKS2
ENSG00000135299	ANKRD6
ENSG00000121775	TMEM39B
ENSG00000166349	RAG1
ENSG00000173548	SNX33
ENSG00000198843	SELENOT
ENSG00000120533	ENY2
ENSG00000072182	ASIC4
ENSG00000215277	RNF212B
ENSG00000148948	LRRC4C
ENSG00000136531	SCN2A
ENSG00000156925	ZIC3
ENSG00000162267	ITIH3
ENSG00000215271	HOMEZ
ENSG00000158427	TMSB15B
ENSG00000123569	H2BFWT
ENSG00000181396	OGFOD3
ENSG00000101812	H2BFM
ENSG00000186335	SLC36A2
ENSG00000084652	TXLNA
ENSG00000162711	NLRP3
ENSG00000129682	FGF13
ENSG00000198646	NCOA6
ENSG00000120509	PDZD11
ENSG00000235194	PPP1R3E
ENSG00000179262	RAD23A
ENSG00000165516	KLHDC2
ENSG00000124006	OBSL1
ENSG00000101981	F9
ENSG00000222046	DCDC2B
ENSG00000149380	P4HA3
ENSG00000146674	IGFBP3
ENSG00000099617	EFNA2
ENSG00000069712	KIAA1107
ENSG00000123643	SLC36A1
ENSG00000105849	TWISTNB
ENSG00000165434	PGM2L1
ENSG00000115286	NDUFS7
ENSG00000106397	PLOD3
ENSG00000109519	GRPEL1
ENSG00000162441	LZIC
ENSG00000174842	GLMN
ENSG00000123572	NRK
ENSG00000189233	NUGGC
ENSG00000072135	PTPN18
ENSG00000100294	MCAT
ENSG00000130005	GAMT
ENSG00000101977	MCF2
ENSG00000066855	MTFR1
ENSG00000100300	TSPO
ENSG00000173614	NMNAT1
ENSG00000162444	RBP7
ENSG00000267041	ZNF850
ENSG00000104907	TRMT1
ENSG00000185220	PGBD2
[truncated: 819 more rows]

## Sheet: 4,000 human genes - zebra spec
Ensembl gene ID	Gene name
ENSG00000168675	LDLRAD4
ENSG00000185272	RBM11
ENSG00000137824	RMDN3
ENSG00000101638	ST8SIA5
ENSG00000140416	TPM1
ENSG00000140577	CRTC3
ENSG00000166128	RAB8B
ENSG00000101166	PRELID3B
ENSG00000138613	APH1B
ENSG00000215474	SKOR2
ENSG00000175387	SMAD2
ENSG00000104043	ATP8B4
ENSG00000165209	STRBP
ENSG00000170113	NIPA1
ENSG00000054796	SPO11
ENSG00000074410	CA12
ENSG00000141449	GREB1L
ENSG00000166265	CYYR1
ENSG00000140287	HDC
ENSG00000140455	USP3
ENSG00000184828	ZBTB7C
ENSG00000154734	ADAMTS1
ENSG00000178997	EXD1
ENSG00000107104	KANK1
ENSG00000119408	NEK6
ENSG00000134030	CTIF
ENSG00000132950	ZMYM5
ENSG00000128322	IGLL1
ENSG00000136930	PSMB7
ENSG00000185585	OLFML2A
ENSG00000141446	ESCO1
ENSG00000121741	ZMYM2
ENSG00000197361	FBXL22
ENSG00000136942	RPL35
ENSG00000179242	CDH4
ENSG00000136935	GOLGA1
ENSG00000173281	PPP1R3B
ENSG00000103657	HERC1
ENSG00000141627	DYM
ENSG00000102309	PIN4
ENSG00000121742	GJB6
ENSG00000130699	TAF4
ENSG00000147852	VLDLR
ENSG00000186871	ERCC6L
ENSG00000165475	CRYL1
ENSG00000168263	KCNV2
ENSG00000136933	RABEPK
ENSG00000102100	SLC35A2
ENSG00000080608	PUM3
ENSG00000032742	IFT88
ENSG00000156265	MAP3K7CL
ENSG00000172458	IL17D
ENSG00000123908	AGO2
ENSG00000240972	MIF
ENSG00000141448	GATA6
ENSG00000124224	PPP4R1L
ENSG00000133433	GSTT2B
ENSG00000212710	CTAGE1
ENSG00000150457	LATS2
ENSG00000145321	GC
ENSG00000183638	RP1L1
ENSG00000171060	C8orf74
ENSG00000125877	ITPA
ENSG00000101670	LIPG
ENSG00000101773	RBBP8
ENSG00000124209	RAB22A
ENSG00000166965	RCCD1
ENSG00000166794	PPIB
ENSG00000171044	XKR6
ENSG00000101181	MTG2
ENSG00000088836	SLC4A11
ENSG00000165487	MICU2
ENSG00000164144	ARFIP1
ENSG00000167315	ACAA2
ENSG00000198768	APCDD1L
ENSG00000119487	MAPKAP1
ENSG00000073067	CYP2W1
ENSG00000167306	MYO5B
ENSG00000184056	VPS33B
ENSG00000153130	SCOC
ENSG00000126821	SGPP1
ENSG00000109654	TRIM2
ENSG00000132164	SLC6A11
ENSG00000164125	FAM198B
ENSG00000134508	CABLES1
ENSG00000156304	SCAF4
ENSG00000137869	CYP19A1
ENSG00000122547	EEPD1
ENSG00000128271	ADORA2A
ENSG00000170004	CHD3
ENSG00000136574	GATA4
ENSG00000196814	MVB12B
ENSG00000172361	CFAP53
ENSG00000134490	TMEM241
ENSG00000164168	TMEM184C
ENSG00000142207	URB1
ENSG00000121210	TMEM131L
ENSG00000120217	CD274
ENSG00000163655	GMPS
ENSG00000197646	PDCD1LG2
ENSG00000129055	ANAPC13
ENSG00000185518	SV2B
ENSG00000240654	C1QTNF9
ENSG00000087448	KLHL42
ENSG00000034533	ASTE1
ENSG00000102699	PARP4
ENSG00000176463	SLCO3A1
ENSG00000145375	SPATA5
ENSG00000159199	ATP5G1
ENSG00000135519	KCNH3
ENSG00000180304	OAZ2
ENSG00000087494	PTHLH
ENSG00000107036	RIC1
ENSG00000183770	FOXL2
ENSG00000198879	SFMBT2
ENSG00000156140	ADAMTS3
ENSG00000171509	RXFP1
ENSG00000164209	SLC25A46
ENSG00000136828	RALGPS1
ENSG00000153266	FEZF2
ENSG00000180638	SLC47A2
ENSG00000204335	SP5
ENSG00000109424	UCP1
ENSG00000108819	PPP1R9B
ENSG00000197548	ATG7
ENSG00000174083
ENSG00000112667	DNPH1
ENSG00000182256	GABRG3
ENSG00000138134	STAMBPL1
ENSG00000137462	TLR2
ENSG00000180316	PNPLA1
ENSG00000130522	JUND
ENSG00000173338	KCNK7
ENSG00000181291	TMEM132E
ENSG00000164485	IL22RA2
ENSG00000145428	RNF175
ENSG00000075673	ATP12A
ENSG00000089250	NOS1
ENSG00000109436	TBC1D9
ENSG00000140557	ST8SIA2
ENSG00000155324	GRAMD2B
ENSG00000099219	ERMP1
ENSG00000112308	C6orf62
ENSG00000035141	FAM136A
ENSG00000131236	CAP1
ENSG00000164627	KIF6
ENSG00000182771	GRID1
ENSG00000132763	MMACHC
ENSG00000141644	MBD1
ENSG00000151923	TIAL1
ENSG00000145423	SFRP2
ENSG00000146426	TIAM2
ENSG00000104112	SCG3
ENSG00000136859	ANGPTL2
ENSG00000131504	DIAPH1
ENSG00000147613	PSKH2
ENSG00000071054	MAP4K4
ENSG00000159202	UBE2Z
ENSG00000157800	SLC37A3
ENSG00000124019	FAM124B
ENSG00000159314	ARHGAP27
ENSG00000197410	DCHS2
ENSG00000071246	VASH1
ENSG00000183675
ENSG00000164308	ERAP2
ENSG00000171858	RPS21
ENSG00000124795	DEK
ENSG00000132972	RNF17
ENSG00000117448	AKR1A1
ENSG00000163235	TGFA
ENSG00000136895	GARNL3
ENSG00000163485	ADORA1
ENSG00000118492	ADGB
ENSG00000180745	CLRN3
ENSG00000137752	CASP1
ENSG00000163618	CADPS
ENSG00000198924	DCLRE1A
ENSG00000185442	FAM174B
ENSG00000170011	MYRIP
ENSG00000171566	PLRG1
ENSG00000065060	UHRF1BP1
ENSG00000073792	IGF2BP2
ENSG00000117983	MUC5B
ENSG00000137040	RANBP6
ENSG00000196159	FAT4
ENSG00000109445	ZNF330
ENSG00000171408	PDE7B
ENSG00000161326
ENSG00000128731	HERC2
ENSG00000166839	ANKDD1A
ENSG00000143970	ASXL2
ENSG00000010030	ETV7
ENSG00000184432	COPB2
ENSG00000118960	HS1BP3
ENSG00000123124	WWP1
ENSG00000166477	LEO1
ENSG00000147854	UHRF2
ENSG00000108306	FBXL20
ENSG00000154217	PITPNC1
ENSG00000013275	PSMC4
ENSG00000011426	ANLN
ENSG00000136856	SLC2A8
ENSG00000151849	CENPJ
ENSG00000100053	CRYBB3
ENSG00000171115	GIMAP8
ENSG00000184731	FAM110C
ENSG00000112339	HBS1L
ENSG00000115107	STEAP3
ENSG00000159388	BTG2
ENSG00000132780	NASP
ENSG00000122176	FMOD
ENSG00000164066	INTU
ENSG00000099954	CECR2
ENSG00000143869	GDF7
ENSG00000010818	HIVEP2
ENSG00000133328	HRASLS2
ENSG00000101187	SLCO4A1
ENSG00000178445	GLDC
ENSG00000188770	OPTC
ENSG00000114784	EIF1B
ENSG00000176438	SYNE3
ENSG00000163811	WDR43
ENSG00000137802	MAPKBP1
ENSG00000146143	PRIM2
ENSG00000084073	ZMPSTE24
ENSG00000112078	KCTD20
ENSG00000198060	MARCH5
ENSG00000084731	KIF3C
ENSG00000110619	CARS
ENSG00000075340	ADD2
ENSG00000064999	ANKS1A
ENSG00000109084	TMEM97
ENSG00000184897	H1FX
ENSG00000006114
ENSG00000141098	GFOD2
ENSG00000133454	MYO18B
ENSG00000171217	CLDN20
ENSG00000149654	CDH22
ENSG00000161573
ENSG00000074771	NOX3
ENSG00000167601	AXL
ENSG00000133318	RTN3
ENSG00000128833	MYO5C
ENSG00000151929	BAG3
ENSG00000141458	NPC1
ENSG00000139496	NUP58
ENSG00000171435	KSR2
ENSG00000101825	MXRA5
ENSG00000107077	KDM4C
ENSG00000148356	LRSAM1
ENSG00000135905	DOCK10
ENSG00000130935	NOL11
ENSG00000113441	LNPEP
ENSG00000183704	SLC9B1P1
ENSG00000109452	INPP4B
ENSG00000146416	AIG1
ENSG00000188846	RPL14
ENSG00000091129	NRCAM
ENSG00000092758	COL9A3
ENSG00000078902	TOLLIP
ENSG00000179178	TMEM125
ENSG00000164164	OTUD4
ENSG00000198825	INPP5F
ENSG00000164070	HSPA4L
ENSG00000170264	FAM161A
ENSG00000198729	PPP1R14C
ENSG00000187942	LDLRAD2
ENSG00000052795	FNIP2
ENSG00000196177	ACADSB
ENSG00000111445	RFC5
ENSG00000009765	IYD
ENSG00000172803	SNX32
ENSG00000182447	OTOL1
ENSG00000101846	STS
ENSG00000185664	PMEL
ENSG00000148450	MSRB2
ENSG00000014914	MTMR11
ENSG00000114113	RBP2
ENSG00000118579	MED28
ENSG00000147676	MAL2
ENSG00000100095	SEZ6L
ENSG00000006757	PNPLA4
ENSG00000114115	RBP1
ENSG00000119912	IDE
ENSG00000105427	CNFN
ENSG00000144559	TAMM41
ENSG00000084674	APOB
ENSG00000107821	KAZALD1
ENSG00000159592	GPBP1L1
ENSG00000189127	ANKRD34B
ENSG00000137393	RNF144B
ENSG00000109805	NCAPG
ENSG00000180730	SHISA2
ENSG00000174611	KY
ENSG00000228716	DHFR
ENSG00000153214	TMEM87B
ENSG00000112081	SRSF3
ENSG00000105339	DENND3
ENSG00000139364	TMEM132B
ENSG00000163864	NMNAT3
ENSG00000114686	MRPL3
ENSG00000120278	PLEKHG1
ENSG00000182512	GLRX5
ENSG00000128203	ASPHD2
ENSG00000111913	RIPOR2
ENSG00000011028	MRC2
ENSG00000188037	CLCN1
ENSG00000188620	HMX3
ENSG00000101849	TBL1X
ENSG00000175048	ZDHHC14
ENSG00000152402	GUCY1A2
ENSG00000086015	MAST2
ENSG00000100099	HPS4
ENSG00000005486	RHBDD2
ENSG00000174567	GOLT1A
ENSG00000157150	TIMP4
ENSG00000118242	MREG
ENSG00000176623	RMDN1
ENSG00000119048	UBE2B
ENSG00000143850	PLEKHA6
ENSG00000178177	LCORL
ENSG00000168267	PTF1A
ENSG00000141639	MAPK4
ENSG00000168566	SNRNP48
ENSG00000152404	CWF19L2
ENSG00000152484	USP12
ENSG00000108784	NAGLU
ENSG00000124615	MOCS1
ENSG00000132170	PPARG
ENSG00000158615	PPP1R15B
ENSG00000115956	PLEK
ENSG00000115484	CCT4
ENSG00000196792	STRN3
ENSG00000203734	ECT2L
ENSG00000146950	SHROOM2
ENSG00000127948	POR
ENSG00000026103	FAS
ENSG00000124608	AARS2
ENSG00000185615	PDIA2
ENSG00000171634	BPTF
ENSG00000170185	USP38
ENSG00000091844	RGS17
ENSG00000255587	RAB44
ENSG00000083290	ULK2
ENSG00000179270	C2orf71
ENSG00000062598	ELMO2
ENSG00000100109	TFIP11
ENSG00000218819	TDRD15
ENSG00000167302	TEPSIN
ENSG00000135525	MAP7
ENSG00000138617	PARP16
ENSG00000164129	NPY5R
ENSG00000151005	TKTL2
ENSG00000148773	MKI67
ENSG00000117472	TSPAN1
ENSG00000175602	CCDC85B
ENSG00000073464	CLCN4
ENSG00000152700	SAR1B
ENSG00000226650	KIF4B
ENSG00000151611	MMAA
ENSG00000117016	RIMS3
ENSG00000137877	SPTBN5
ENSG00000135597	REPS1
ENSG00000055208	TAB2
ENSG00000125843	AP5S1
ENSG00000137168	PPIL1
ENSG00000122033	MTIF3
ENSG00000135144	DTX1
ENSG00000152495	CAMK4
ENSG00000186462	NAP1L2
ENSG00000103742	IGDCC4
ENSG00000101871	MID1
ENSG00000204116	CHIC1
ENSG00000144460	NYAP2
ENSG00000137760	ALKBH8
ENSG00000139517	LNX2
ENSG00000022567	SLC45A4
ENSG00000127311	HELB
ENSG00000186184	POLR1D
ENSG00000150316	CWC15
ENSG00000177485	ZBTB33
ENSG00000187109	NAP1L1
ENSG00000176871	WSB2
ENSG00000168398	BDKRB2
ENSG00000170382	LRRN2
ENSG00000134121	CHL1
ENSG00000101198	NKAIN4
ENSG00000169840	GSX1
ENSG00000169621	APLF
ENSG00000003756	RBM5
ENSG00000111344	RASAL1
ENSG00000125355	TMEM255A
ENSG00000175467	SART1
ENSG00000121207	LRAT
ENSG00000127328	RAB3IP
ENSG00000035403	VCL
ENSG00000197121	PGAP1
ENSG00000106268	NUDT1
ENSG00000166169	POLL
ENSG00000108469	RECQL5
ENSG00000184677	ZBTB40
ENSG00000187037	GPR141
ENSG00000103966	EHD4
ENSG00000183439	TRIM61
ENSG00000184489	PTP4A3
ENSG00000137766	UNC13C
ENSG00000133789	SWAP70
ENSG00000164211	STARD4
ENSG00000074603	DPP8
ENSG00000198663	C6orf89
ENSG00000259040	BLOC1S5-TXNDC5
ENSG00000167770	OTUB1
ENSG00000100154	TTC28
ENSG00000112419	PHACTR2
ENSG00000109466	KLHL2
ENSG00000144152	FBLN7
ENSG00000188428	BLOC1S5
ENSG00000179104	TMTC2
ENSG00000133812	SBF2
ENSG00000108826	MRPL27
ENSG00000119778	ATAD2B
ENSG00000163219	ARHGAP25
ENSG00000002726	AOC1
ENSG00000100739	BDKRB1
ENSG00000153822	KCNJ16
ENSG00000164902	PHAX
ENSG00000163492	CCDC141
ENSG00000107651	SEC23IP
ENSG00000112242	E2F3
ENSG00000108010	GLRX3
ENSG00000110660	SLC35F2
ENSG00000177030	DEAF1
ENSG00000156564	LRFN2
ENSG00000154478	GPR26
ENSG00000176624	MEX3C
ENSG00000224877	NDUFAF8
ENSG00000167080	B4GALNT2
ENSG00000164318	EGFLAM
ENSG00000121898	CPXM2
ENSG00000117984	CTSD
ENSG00000154920	EME1
ENSG00000109066	TMEM104
ENSG00000142459	EVI5L
ENSG00000133315	MACROD1
ENSG00000145491	ROPN1L
ENSG00000138029	HADHB
ENSG00000131016	AKAP12
ENSG00000144161	ZC3H8
ENSG00000122335	SERAC1
ENSG00000164741	DLC1
ENSG00000090372	STRN4
ENSG00000055044	NOP58
ENSG00000125779	PANK2
ENSG00000155974	GRIP1
ENSG00000123810	B9D2
ENSG00000165816	VWA2
ENSG00000155868	MED7
ENSG00000089041	P2RX7
ENSG00000126500	FLRT1
ENSG00000128656	CHN1
ENSG00000155906	RMND1
ENSG00000117013	KCNQ4
ENSG00000170921	TANC2
ENSG00000113319	RASGRF2
ENSG00000187231	SESTD1
ENSG00000109472	CPE
ENSG00000132938	MTUS2
ENSG00000187323	DCC
ENSG00000112406	HECA
ENSG00000110031	LPXN
ENSG00000135638	EMX1
ENSG00000161509	GRIN2C
ENSG00000197587	DMBX1
ENSG00000151952	TMEM132D
ENSG00000162456	KNCN
ENSG00000164530	PI16
ENSG00000105662	CRTC1
ENSG00000164620	RELL2
ENSG00000147526	TACC1
ENSG00000148926	ADM
ENSG00000123700	KCNJ2
ENSG00000089220	PEBP1
ENSG00000149043	SYT8
ENSG00000130338	TULP4
ENSG00000174579	MSL2
ENSG00000182747	SLC35D3
ENSG00000016402	IL20RA
ENSG00000079691	CARMIL1
ENSG00000162980	ARL5A
ENSG00000182606	TRAK1
ENSG00000112977	DAP
ENSG00000108179	PPIF
ENSG00000072041	SLC6A15
ENSG00000105664	COMP
ENSG00000123594	ATXN3L
ENSG00000149124	GLYAT
ENSG00000260001	TGFBR3L
ENSG00000173163	COMMD1
ENSG00000115594	IL1R1
ENSG00000146433	TMEM181
ENSG00000156689	GLYATL2
ENSG00000102781	KATNAL1
ENSG00000080802	CNOT4
ENSG00000069869	NEDD4
ENSG00000184144	CNTN2
ENSG00000120008	WDR11
ENSG00000169129	AFAP1L2
ENSG00000146425	DYNLT1
ENSG00000101265	RASSF2
ENSG00000185774	KCNIP4
ENSG00000109475	RPL34
ENSG00000133195	SLC39A11
ENSG00000095787	WAC
ENSG00000144583	MARCH4
ENSG00000256043	CTSO
ENSG00000142961	MOB3C
ENSG00000109670	FBXW7
ENSG00000145431	PDGFC
ENSG00000113851	CRBN
ENSG00000105341	DMAC2
ENSG00000174791	RIN1
ENSG00000133687	TMTC1
ENSG00000101751	POLI
ENSG00000010017	RANBP9
ENSG00000100209	HSCB
ENSG00000169862	CTNND2
ENSG00000123405	NFE2
ENSG00000123600	METTL8
ENSG00000100744	GSKIP
ENSG00000105281	SLC1A5
ENSG00000164241	C5orf63
ENSG00000176974	SHMT1
ENSG00000130592	LSP1
ENSG00000188385	JAKMIP3
ENSG00000055163	CYFIP2
ENSG00000136682	CBWD2
ENSG00000092820	EZR
ENSG00000144455	SUMF1
ENSG00000182022	CHST15
ENSG00000169499	PLEKHA2
ENSG00000078053	AMPH
ENSG00000141447	OSBPL1A
ENSG00000145794	MEGF10
ENSG00000124701	APOBEC2
ENSG00000163635	ATXN7
ENSG00000112414	ADGRG6
ENSG00000173567	ADGRF3
ENSG00000089057	SLC23A2
ENSG00000132965	ALOX5AP
ENSG00000181827	RFX7
ENSG00000133069	TMCC2
ENSG00000149735	GPHA2
ENSG00000115966	ATF2
ENSG00000183579	ZNRF3
ENSG00000152990	ADGRA3
ENSG00000127952	STYXL1
ENSG00000138246	DNAJC13
ENSG00000167182	SP2
ENSG00000196693	ZNF33B
ENSG00000163636	PSMD6
ENSG00000169641	LUZP1
ENSG00000138587	MNS1
ENSG00000101892	ATP1B4
ENSG00000120694	HSPH1
ENSG00000046647	GEMIN8
ENSG00000173868	PHOSPHO1
ENSG00000089063	TMEM230
ENSG00000065154	OAT
ENSG00000101958	GLRA2
ENSG00000186998	EMID1
ENSG00000115827	DCAF17
ENSG00000164691	TAGAP
ENSG00000186889	TMEM17
ENSG00000137207	YIPF3
ENSG00000166268	MYRFL
ENSG00000172554	SNTG2
ENSG00000113532	ST8SIA4
ENSG00000174516	PELI3
ENSG00000173269	MMRN2
ENSG00000172985	SH3RF3
ENSG00000181355	OFCC1
ENSG00000109511	ANXA10
ENSG00000198815	FOXJ3
ENSG00000135124	P2RX4
ENSG00000151466	SCLT1
ENSG00000166685	COG1
ENSG00000005893	LAMP2
ENSG00000115504	EHBP1
ENSG00000138135	CH25H
ENSG00000131730	CKMT2
ENSG00000169495	HTRA4
ENSG00000117266	CDK18
ENSG00000106009	BRAT1
ENSG00000164694	FNDC1
ENSG00000101216	GMEB2
ENSG00000166889	PATL1
ENSG00000198690	FAN1
ENSG00000107829	FBXW4
ENSG00000107798	LIPA
ENSG00000254986	DPP3
ENSG00000163217	BMP10
ENSG00000100577	GSTZ1
ENSG00000108753
ENSG00000231738	TSPAN19
ENSG00000111530	CAND1
ENSG00000197457	STMN3
ENSG00000160007	ARHGAP35
ENSG00000103266	STUB1
ENSG00000060709	RIMBP2
ENSG00000177575	CD163
ENSG00000129480	DTD2
ENSG00000165731	RET
ENSG00000073910	FRY
ENSG00000138119	MYOF
ENSG00000198740	ZNF652
ENSG00000151413	NUBPL
ENSG00000174485	DENND4A
ENSG00000165192	ASB11
ENSG00000152818	UTRN
ENSG00000164975	SNAPC3
ENSG00000241837	ATP5O
ENSG00000165195	PIGA
ENSG00000112096	SOD2
ENSG00000115598	IL1RL2
ENSG00000174514	MFSD4A
ENSG00000167740	CYB5D2
ENSG00000123473	STIL
ENSG00000165197	VEGFD
ENSG00000243927	MRPS6
ENSG00000165752	STK32C
ENSG00000186868	MAPT
ENSG00000164985	PSIP1
ENSG00000173264	GPR137
ENSG00000198743	SLC5A3
ENSG00000087842	PIR
ENSG00000158711	ELK4
ENSG00000115129	TP53I3
ENSG00000107902	LHPP
ENSG00000079689	SCGN
ENSG00000164418	GRIK2
ENSG00000115705	TPO
ENSG00000180509	KCNE1
ENSG00000135631	RAB11FIP5
ENSG00000197756	RPL37A
ENSG00000113360	DROSHA
ENSG00000198795	ZNF521
ENSG00000171960	PPIH
ENSG00000178202	KDELC2
ENSG00000111596	CNOT2
ENSG00000173114	LRRN3
ENSG00000162368	CMPK1
ENSG00000169826	CSGALNACT2
ENSG00000106012	IQCE
ENSG00000100276	RASL10A
ENSG00000189319	FAM53B
ENSG00000163596	ICA1L
ENSG00000125772	GPCPD1
ENSG00000261115	TMEM178B
ENSG00000188517	COL25A1
ENSG00000196510	ANAPC7
ENSG00000107643	MAPK8
ENSG00000185128
ENSG00000159212	CLIC6
ENSG00000006530	AGK
ENSG00000141380	SS18
ENSG00000079393	DUSP13
ENSG00000109819	PPARGC1A
ENSG00000043093	DCUN1D1
ENSG00000117834	SLC5A9
ENSG00000071967	CYBRD1
ENSG00000151012	SLC7A11
ENSG00000147082	CCNB3
ENSG00000166886	NAB2
ENSG00000162300	ZFPL1
ENSG00000070371	CLTCL1
ENSG00000083642	PDS5B
ENSG00000185722	ANKFY1
ENSG00000173153	ESRRA
ENSG00000164707	SLC13A4
ENSG00000139644	TMBIM6
ENSG00000171159	C9orf16
ENSG00000129116	PALLD
ENSG00000141096	DPEP3
ENSG00000179941	BBS10
ENSG00000099256	PRTFDC1
ENSG00000007968	E2F2
ENSG00000180537	RNF182
ENSG00000106211	HSPB1
ENSG00000173113	TRMT112
ENSG00000100285	NEFH
ENSG00000167261	DPEP2
ENSG00000180318	ALX1
ENSG00000185742	C11orf87
ENSG00000157890	MEGF11
ENSG00000185917	SETD4
ENSG00000198774	RASSF9
ENSG00000044459	CNTLN
ENSG00000104327	CALB1
ENSG00000118007	STAG1
ENSG00000126010	GRPR
ENSG00000069011	PITX1
ENSG00000126432	PRDX5
ENSG00000158352	SHROOM4
ENSG00000075073	TACR2
ENSG00000151320	AKAP6
ENSG00000176732	PFN4
ENSG00000164007	CLDN19
ENSG00000236287	ZBED5
ENSG00000091039	OSBPL8
ENSG00000104213	PDGFRL
ENSG00000084090	STARD7
ENSG00000125520	SLC2A4RG
ENSG00000171155	C1GALT1C1
ENSG00000008294	SPAG9
ENSG00000254598	CSNK2A3
ENSG00000137710	RDX
ENSG00000134160	TRPM1
ENSG00000197081	IGF2R
ENSG00000138802	SEC24B
ENSG00000162373	BEND5
ENSG00000180694	TMEM64
ENSG00000159228	CBR1
ENSG00000184117	NIPSNAP1
ENSG00000198049	AVPR1B
ENSG00000109606	DHX15
ENSG00000145623	OSMR
ENSG00000159231	CBR3
ENSG00000076351	SLC46A1
ENSG00000170242	USP47
ENSG00000099282	TSPAN15
ENSG00000205279	CTXN3
ENSG00000135917	SLC19A3
ENSG00000142197	DOPEY2
ENSG00000151322	NPAS3
ENSG00000132781	MUTYH
ENSG00000186815	TPCN1
ENSG00000133636	NTS
ENSG00000123977	DAW1
ENSG00000143369	ECM1
ENSG00000135956	TMEM127
ENSG00000115145	STAM2
ENSG00000169918	OTUD7A
ENSG00000140470	ADAMTS17
ENSG00000169813	HNRNPF
ENSG00000154611	PSMA8
ENSG00000136449	MYCBPAP
ENSG00000163795	ZNF513
ENSG00000162949	CAPN13
ENSG00000129990	SYT5
ENSG00000255529	POLR2M
ENSG00000144711	IQSEC1
ENSG00000071282	LMCD1
ENSG00000169891	REPS2
ENSG00000172915	NBEA
ENSG00000145604	SKP2
ENSG00000124532	MRS2
ENSG00000250571	GLI4
ENSG00000050327	ARHGEF5
ENSG00000112559	MDFI
ENSG00000174276	ZNHIT2
ENSG00000125046	SSUH2
ENSG00000237330	RNF223
ENSG00000136653
ENSG00000149806	FAU
ENSG00000164134	NAA15
ENSG00000080031	PTPRH
ENSG00000224982	TMEM233
ENSG00000188158	NHS
ENSG00000162302	RPS6KA4
ENSG00000065883	CDK13
ENSG00000157680	DGKI
ENSG00000159263	SIM2
ENSG00000137727	ARHGAP20
ENSG00000183475	ASB7
ENSG00000072736	NFATC3
ENSG00000153820	SPHKAP
ENSG00000175003	SLC22A1
ENSG00000073050	XRCC1
ENSG00000047634	SCML1
ENSG00000159267	HLCS
ENSG00000100314	CABP7
ENSG00000113555	PCDH12
ENSG00000132429	POPDC3
ENSG00000091073	DTX2
ENSG00000134504	KCTD1
ENSG00000100319	ZMAT5
ENSG00000147872	PLIN2
ENSG00000156671	SAMD8
ENSG00000085377	PREP
ENSG00000143382	ADAMTSL4
ENSG00000101161	PRPF6
ENSG00000050165	DKK3
ENSG00000122859	NEUROG3
ENSG00000153012	LGI2
ENSG00000152782	PANK1
ENSG00000180914	OXTR
ENSG00000182575	NXPH3
ENSG00000172782	FADS6
ENSG00000151025	GPR158
ENSG00000145687	SSBP2
ENSG00000100325	ASCC2
ENSG00000110931	CAMKK2
ENSG00000103569	AQP9
ENSG00000153823	PID1
ENSG00000146477	SLC22A3
ENSG00000167323	STIM1
ENSG00000125872	LRRN4
ENSG00000187957	DNER
ENSG00000180176	TH
ENSG00000101311	FERMT1
ENSG00000158092	NCK1
ENSG00000182040	USH1G
ENSG00000172548	NIPAL4
ENSG00000182890	GLUD2
ENSG00000136634	IL10
ENSG00000099783	HNRNPM
ENSG00000137145	DENND4C
ENSG00000068383	INPP5A
ENSG00000149792	MRPL49
ENSG00000175029	CTBP2
ENSG00000183034	OTOP2
ENSG00000023892	DEF6
ENSG00000142224	IL19
ENSG00000070010	UFD1
ENSG00000132388	UBE2G1
ENSG00000162891	IL20
ENSG00000196220	SRGAP3
ENSG00000197467	COL13A1
ENSG00000198286	CARD11
ENSG00000124444	ZNF576
ENSG00000153827	TRIP12
ENSG00000165389	SPTSSA
ENSG00000005513	SOX8
ENSG00000163536	SERPINI1
ENSG00000178307	TMEM11
ENSG00000162892	IL24
ENSG00000113552	GNPDA1
ENSG00000100330	MTMR3
ENSG00000086717	PPEF1
ENSG00000167112	TRUB2
ENSG00000128923	MINDY2
ENSG00000138380	CARF
ENSG00000151276	MAGI1
ENSG00000137707	BTG4
ENSG00000186666	BCDIN3D
ENSG00000177694	NAALADL2
ENSG00000144118	RALB
ENSG00000165637	VDAC2
ENSG00000069188	SDK2
ENSG00000135472	FAIM2
ENSG00000110076	NRXN2
ENSG00000143420	ENSA
ENSG00000044446	PHKA2
ENSG00000177076	ACER2
ENSG00000176635	HORMAD2
ENSG00000166922	SCG5
ENSG00000173905	GOLIM4
ENSG00000155886	SLC24A2
ENSG00000152939	MARVELD2
ENSG00000154237	LRRK1
ENSG00000141161	UNC45B
ENSG00000165832	TRUB1
ENSG00000138182	KIF20B
ENSG00000118156	ZNF541
ENSG00000182557	SPNS3
ENSG00000143919	CAMKMT
ENSG00000014138	POLA2
ENSG00000182795	C1orf116
ENSG00000133246	PRAM1
ENSG00000079102	RUNX1T1
ENSG00000203880	PCMTD2
ENSG00000180667	YOD1
ENSG00000166923	GREM1
ENSG00000010282	HHATL
ENSG00000004399	PLXND1
ENSG00000174564	IL20RB
ENSG00000248905	FMN1
ENSG00000167861	HID1
ENSG00000143457	GOLPH3L
ENSG00000063169	BICRA
ENSG00000123836	PFKFB2
ENSG00000177565	TBL1XR1
ENSG00000146555	SDK1
ENSG00000099992	TBC1D10A
ENSG00000171860	C3AR1
ENSG00000170145	SIK2
ENSG00000105771	SMG9
ENSG00000158089	GALNT14
ENSG00000024422	EHD2
ENSG00000127152	BCL11B
ENSG00000243566	UPK3B
ENSG00000120693	SMAD9
ENSG00000188452	CERKL
ENSG00000157538	DSCR3
ENSG00000174279	EVX2
ENSG00000181061	HIGD1A
ENSG00000120697	ALG5
ENSG00000125611	CHCHD5
ENSG00000128714	HOXD13
ENSG00000170178	HOXD12
ENSG00000112039	FANCE
ENSG00000101323	HAO1
ENSG00000107789	MINPP1
ENSG00000128713	HOXD11
ENSG00000165410	CFL2
ENSG00000174156	GSTA3
ENSG00000129048	ACKR4
ENSG00000126391	FRMD8
ENSG00000128710	HOXD10
ENSG00000196562	SULF2
ENSG00000176022	B3GALT6
ENSG00000014164	ZC3H3
ENSG00000125676	THOC2
ENSG00000128815	WDFY4
ENSG00000123838	C4BPA
ENSG00000104783	KCNN4
ENSG00000169599	NFU1
ENSG00000122359	ANXA11
ENSG00000163719	MTMR14
ENSG00000115840	SLC25A12
ENSG00000105373	NOP53
ENSG00000049283	EPN3
ENSG00000157483	MYO1E
ENSG00000053524	MCF2L2
ENSG00000164403	SHROOM1
ENSG00000145832	SLC25A48
ENSG00000038382	TRIO
ENSG00000142661	MYOM3
ENSG00000100003	SEC14L2
ENSG00000157542	KCNJ6
ENSG00000186908	ZDHHC17
ENSG00000082074	FYB1
ENSG00000142186	SCYL1
ENSG00000112818	MEP1A
ENSG00000196352	CD55
ENSG00000013573	DDX11
ENSG00000177700	POLR2L
ENSG00000198948	MFAP3L
ENSG00000186487	MYT1L
ENSG00000157551	KCNJ15
ENSG00000198682	PAPSS2
ENSG00000124374	PAIP2B
ENSG00000147533	GOLGA7
ENSG00000214063	TSPAN4
ENSG00000177764
ENSG00000141127	PRPSAP2
ENSG00000102125	TAZ
ENSG00000177732	SOX12
ENSG00000103061	SLC7A6OS
ENSG00000109576	AADAT
ENSG00000125454	SLC25A19
ENSG00000006118	TMEM132A
ENSG00000115112	TFCP2L1
ENSG00000173599	PC
ENSG00000186468	RPS23
ENSG00000100012	SEC14L3
ENSG00000170899	GSTA4
ENSG00000147889	CDKN2A
ENSG00000178999	AURKB
ENSG00000128654	MTX2
ENSG00000135899	SP110
ENSG00000108950	FAM20A
ENSG00000184185	KCNJ12
ENSG00000143387	CTSK
ENSG00000180432	CYP8B1
ENSG00000138231	DBR1
ENSG00000082641	NFE2L1
ENSG00000133488	SEC14L4
ENSG00000107105	ELAVL2
ENSG00000156983	BRPF1
ENSG00000060762	MPC1
ENSG00000002746	HECW1
ENSG00000197177	ADGRA1
ENSG00000112041	TULP1
ENSG00000144061	NPHP1
ENSG00000069122	ADGRF5
ENSG00000205133	TRIQK
ENSG00000214491	SEC14L6
ENSG00000140479	PCSK6
ENSG00000214736	TOMM6
ENSG00000151164	RAD9B
ENSG00000118271	TTR
ENSG00000164104	HMGB2
ENSG00000173621	LRFN4
ENSG00000071242	RPS6KA2
ENSG00000181722	ZBTB20
ENSG00000203710	CR1
ENSG00000131828	PDHA1
ENSG00000164663	USP49
ENSG00000164916	FOXK1
ENSG00000140297	GCNT3
ENSG00000137055	PLAA
ENSG00000138138	ATAD1
ENSG00000089053	ANAPC5
ENSG00000242802	AP5Z1
ENSG00000185838	GNB1L
ENSG00000109321	AREG
ENSG00000013725	CD6
ENSG00000140307	GTF2A2
ENSG00000109046	WSB1
ENSG00000127951	FGL2
ENSG00000145819	ARHGAP26
ENSG00000177885	GRB2
ENSG00000145860	RNF145
ENSG00000197584	KCNMB2
ENSG00000140299	BNIP2
ENSG00000214711	CAPN14
ENSG00000203837	PNLIPRP3
ENSG00000172765	TMCC1
ENSG00000197721	CR1L
ENSG00000186088	GSAP
ENSG00000205595
ENSG00000254445	HSPB2-C11orf52
ENSG00000178980	SELENOW
ENSG00000177917	ARL6IP6
ENSG00000173442	EHBP1L1
ENSG00000130349	C6orf203
ENSG00000001460	STPG1
ENSG00000156006	NAT2
ENSG00000115977	AAK1
ENSG00000187902	SHISA7
ENSG00000006282	SPATA20
ENSG00000180871	CXCR2
ENSG00000137198	GMPR
ENSG00000074054	CLASP1
ENSG00000157703	SVOPL
ENSG00000163464	CXCR1
ENSG00000172667	ZMAT3
ENSG00000156011	PSD3
ENSG00000148925	BTBD10
ENSG00000139324	TMTC3
ENSG00000164494	PDSS2
ENSG00000171956	FOXB1
ENSG00000173120	KDM2A
ENSG00000133107	TRPC4
ENSG00000113302	IL12B
ENSG00000177519	RPRM
ENSG00000225485
ENSG00000120708	TGFBI
ENSG00000133401	PDZD2
ENSG00000123815	COQ8B
ENSG00000169116	PARM1
ENSG00000173198	CYSLTR1
ENSG00000117335	CD46
ENSG00000115163	CENPA
ENSG00000079332	SAR1A
ENSG00000153292	ADGRF1
ENSG00000112486	CCR6
ENSG00000184470	TXNRD2
ENSG00000186367	KIAA1024L
ENSG00000184792	OSBP2
ENSG00000115091	ACTR3
ENSG00000197601	FAR1
ENSG00000104611	SH2D4A
ENSG00000169213	RAB3B
ENSG00000141738	GRB7
ENSG00000169567	HINT1
ENSG00000135426	TESPA1
ENSG00000135127	BICDL1
ENSG00000135974	C2orf49
ENSG00000105507	CABP5
ENSG00000173064	HECTD4
ENSG00000164120	HPGD
ENSG00000187535	IFT140
ENSG00000096060	FKBP5
ENSG00000120686	UFM1
ENSG00000105499	PLA2G4C
ENSG00000135622	SEMA4F
ENSG00000165066	NKX6-3
ENSG00000133422	MORC2
ENSG00000131470	PSMC3IP
ENSG00000160570	DEDD2
ENSG00000115641	FHL2
ENSG00000198841	KTI12
ENSG00000177192	PUS1
ENSG00000146285	SCML4
ENSG00000106603	COA1
ENSG00000151651	ADAM8
ENSG00000100593	ISM2
ENSG00000185565	LSAMP
ENSG00000132623	ANKEF1
ENSG00000196850	PPTC7
ENSG00000133115	STOML3
ENSG00000093010	COMT
ENSG00000145723	GIN1
ENSG00000122729	ACO1
ENSG00000170234	PWWP2A
ENSG00000180817	PPA1
ENSG00000179921	GPBAR1
ENSG00000171443	ZNF524
ENSG00000170190	SLC16A5
ENSG00000261221	ZNF865
ENSG00000013016	EHD3
ENSG00000126062	TMEM115
ENSG00000173581	CCDC106
ENSG00000184368	MAP7D2
ENSG00000183963	SMTN
ENSG00000025796	SEC63
ENSG00000188811	NHLRC3
ENSG00000112139	MDGA1
ENSG00000145451	GLRA3
ENSG00000185418	TARSL2
ENSG00000158125	XDH
ENSG00000101972	STAG2
ENSG00000105486	LIG1
ENSG00000172752	COL6A5
ENSG00000144749	LRIG1
ENSG00000138092	CENPO
ENSG00000154222	CC2D1B
ENSG00000159433	STARD9
ENSG00000166189	HPS6
ENSG00000165383	LRRC18
ENSG00000105722	ERF
ENSG00000107951	MTPAP
ENSG00000230873	STMND1
ENSG00000198728	LDB1
ENSG00000099889	ARVCF
ENSG00000141068	KSR1
ENSG00000135083	CCNJL
ENSG00000140326	CDAN1
ENSG00000155329	ZCCHC10
ENSG00000011198	ABHD5
ENSG00000112183	RBM24
ENSG00000115844	DLX2
ENSG00000158985	CDC42SE2
ENSG00000138834	MAPK8IP3
ENSG00000183036	PCP4
ENSG00000146072	TNFRSF21
ENSG00000062582	MRPS24
ENSG00000167992	VWCE
ENSG00000103047	TANGO6
ENSG00000012779	ALOX5
ENSG00000079432	CIC
ENSG00000122728	TAF1L
ENSG00000115993	TRAK2
ENSG00000196878	LAMB3
ENSG00000091513	TF
ENSG00000128881	TTBK2
ENSG00000164609	SLU7
ENSG00000103044	HAS3
ENSG00000011260	UTP18
ENSG00000196975	ANXA4
ENSG00000119004	CYP20A1
ENSG00000153071	DAB2
ENSG00000111737	RAB35
ENSG00000174227	PIGG
ENSG00000137074	APTX
ENSG00000114982	KANSL3
ENSG00000066117	SMARCD1
ENSG00000175497	DPP10
ENSG00000125337	KIF25
ENSG00000007402	CACNA2D2
ENSG00000141441	GAREM1
ENSG00000116127	ALMS1
ENSG00000170606	HSPA4
ENSG00000164603	BMT2
ENSG00000138660	AP1AR
ENSG00000165572	KBTBD6
ENSG00000120696	KBTBD7
ENSG00000175426	PCSK1
ENSG00000134744	ZCCHC11
ENSG00000197705	KLHL14
ENSG00000120662	MTRF1
ENSG00000172830	SSH3
ENSG00000006125	AP2B1
ENSG00000135541	AHI1
ENSG00000198788	MUC2
ENSG00000012660	ELOVL5
ENSG00000181322	NME9
ENSG00000183826	BTBD9
ENSG00000145365	TIFA
ENSG00000141699	RETREG3
ENSG00000136802	LRRC8A
ENSG00000148688	RPP30
ENSG00000117595	IRF6
ENSG00000066629	EML1
ENSG00000125898	FAM110A
ENSG00000175482	POLD4
ENSG00000112562	SMOC2
ENSG00000101280	ANGPT4
ENSG00000175287	PHYHD1
ENSG00000081087	OSTM1
ENSG00000162959	MEMO1
ENSG00000073331	ALPK1
ENSG00000102172	SMS
ENSG00000160161	CILP2
ENSG00000122692	SMU1
ENSG00000089876	DHX32
ENSG00000183775	KCTD16
ENSG00000082146	STRADB
ENSG00000143469	SYT14
ENSG00000166947	EPB42
ENSG00000186340	THBS2
ENSG00000100105	PATZ1
ENSG00000257365	FNTB
ENSG00000174796	THAP6
ENSG00000144867	SRPRB
ENSG00000250317	SMIM20
ENSG00000154975	CA10
ENSG00000112333	NR2E1
ENSG00000175283	DOLK
ENSG00000168807	SNTB2
ENSG00000171595	DNAI2
ENSG00000182117	NOP10
ENSG00000153233	PTPRR
ENSG00000185721	DRG1
ENSG00000107719	PALD1
ENSG00000102174	PHEX
ENSG00000036565	SLC18A1
ENSG00000095319	NUP188
ENSG00000150722	PPP1R1C
ENSG00000141293	SKAP1
ENSG00000180644	PRF1
ENSG00000118322	ATP10B
ENSG00000063854	HAGH
ENSG00000069399	BCL3
ENSG00000138162	TACC2
ENSG00000171853	TRAPPC12
ENSG00000115350	POLE4
ENSG00000175809	ZNF645
ENSG00000054392	HHAT
ENSG00000165186	PTCHD1
ENSG00000198231	DDX42
ENSG00000165606	DRGX
ENSG00000145681	HAPLN1
ENSG00000175193	PARL
ENSG00000154415	PPP1R3A
ENSG00000198796	ALPK2
ENSG00000158186	MRAS
ENSG00000197614	MFAP5
ENSG00000184012	TMPRSS2
ENSG00000164393	ADGRF2
ENSG00000128915	ICE2
ENSG00000185127	C6orf120
ENSG00000143952	VPS54
ENSG00000167588	GPD1
ENSG00000184708	EIF4ENIF1
ENSG00000183621	ZNF438
ENSG00000182379	NXPH4
ENSG00000153294	ADGRF4
ENSG00000172175	MALT1
ENSG00000135537	AFG1L
ENSG00000139146	SINHCAF
ENSG00000135926	TMBIM1
ENSG00000143473	KCNH1
ENSG00000144035	NAT8
ENSG00000162039	MEIOB
ENSG00000165868	HSPA12A
ENSG00000148341	SH3GLB2
ENSG00000135932	CAB39
ENSG00000144034	TPRKB
ENSG00000120093	HOXB3
ENSG00000117614	SYF2
ENSG00000188487	INSC
ENSG00000133256	PDE6B
ENSG00000198736	MSRB1
ENSG00000148677	ANKRD1
ENSG00000130066	SAT1
ENSG00000203780	FANK1
ENSG00000166946	CCNDBP1
ENSG00000088832	FKBP1A
ENSG00000109674	NEIL3
ENSG00000131462	TUBG1
ENSG00000141956	PRDM15
ENSG00000115353	TACR1
ENSG00000138768	USO1
ENSG00000112706	IMPG1
ENSG00000196659	TTC30B
ENSG00000006576	PHTF2
ENSG00000038002	AGA
ENSG00000064933	PMS1
ENSG00000115363	EVA1A
ENSG00000204928	GRXCR2
ENSG00000152377	SPOCK1
ENSG00000165269	AQP7
ENSG00000061337	LZTS1
ENSG00000156463	SH3RF2
ENSG00000124201	ZNFX1
ENSG00000197275	RAD54B
ENSG00000117650	NEK2
ENSG00000174348	PODN
ENSG00000166224	SGPL1
ENSG00000141200	KIF2B
ENSG00000135312	HTR1B
ENSG00000023516	AKAP11
ENSG00000174720	LARP7
ENSG00000008018	PSMB1
ENSG00000123684	LPGAT1
ENSG00000162383	SLC1A7
ENSG00000132604	TERF2
ENSG00000204388	HSPA1B
ENSG00000157617	C2CD2
ENSG00000141198	TOM1L1
ENSG00000089157	RPLP0
ENSG00000213190	MLLT11
ENSG00000157184	CPT2
ENSG00000177706	FAM20C
ENSG00000169020	ATP5I
ENSG00000128973	CLN6
ENSG00000162144	CYB561A3
ENSG00000162384	C1orf123
ENSG00000005889	ZFX
ENSG00000176153	GPX2
ENSG00000125037	EMC3
ENSG00000048545	GUCA1A
ENSG00000158445	KCNB1
ENSG00000165271	NOL6
ENSG00000169018	FEM1B
ENSG00000166228	PCBD1
ENSG00000173276	ZBTB21
ENSG00000257594	GALNT4
ENSG00000145780	FEM1C
ENSG00000184967	NOC4L
ENSG00000113583	C5orf15
ENSG00000067992	PDK3
ENSG00000101251	SEL1L2
ENSG00000088543	C3orf18
ENSG00000124743	KLHL31
ENSG00000152683	SLC30A6
ENSG00000211460	TSN
ENSG00000120675	DNAJC15
ENSG00000164944	VIRMA
ENSG00000090512	FETUB
ENSG00000134769	DTNA
ENSG00000244694	PTCHD4
ENSG00000151967	SCHIP1
ENSG00000215375	MYL5
ENSG00000177398	UMODL1
ENSG00000120658	ENOX1
ENSG00000139624	CERS5
ENSG00000163378	EOGT
ENSG00000241878	PISD
ENSG00000143476	DTL
ENSG00000154124	OTULIN
ENSG00000151778	SERP2
ENSG00000037042	TUBG2
ENSG00000161133	USP41
ENSG00000112874	NUDT12
ENSG00000105088	OLFM2
ENSG00000197818	SLC9A8
ENSG00000114988	LMAN2L
ENSG00000182742	HOXB4
ENSG00000187049	TMEM216
ENSG00000171865	RNASEH1
ENSG00000104055	TGM5
ENSG00000115364	MRPL19
ENSG00000048544	MRPS10
ENSG00000172264	MACROD2
ENSG00000146247	PHIP
ENSG00000174332	GLIS1
ENSG00000160179	ABCG1
ENSG00000125952	MAX
ENSG00000182500
ENSG00000155755	TMEM237
ENSG00000183918	SH2D1A
ENSG00000103647	CORO2B
ENSG00000124496	TRERF1
ENSG00000109689	STIM2
ENSG00000180332	KCTD4
ENSG00000137269	LRRC1
ENSG00000117691	NENF
ENSG00000107890	ANKRD26
ENSG00000163156	SCNM1
ENSG00000188186	LAMTOR4
ENSG00000133112	TPT1
ENSG00000198246	SLC29A3
ENSG00000114737	CISH
ENSG00000056097	ZFR
ENSG00000198814	GK
ENSG00000217128	FNIP1
ENSG00000170209	ANKK1
ENSG00000089177	KIF16B
ENSG00000166603	MC4R
ENSG00000124208	TMEM189-UBE2V1
ENSG00000132581	SDF2
ENSG00000163157	TMOD4
ENSG00000187391	MAGI2
ENSG00000244687	UBE2V1
ENSG00000170689	HOXB9
ENSG00000136152	COG3
ENSG00000148848	ADAM12
ENSG00000157625	TAB3
ENSG00000065057	NTHL1
ENSG00000119844	AFTPH
ENSG00000165632	TAF3
ENSG00000198876	DCAF12
ENSG00000166682	TMPRSS5
ENSG00000136732	GYPC
ENSG00000176641	RNF152
ENSG00000033170	FUT8
ENSG00000185758	CLDN24
ENSG00000165006	UBAP1
ENSG00000108239	TBC1D12
ENSG00000168564	CDKN2AIP
ENSG00000136297	MMD2
ENSG00000169564	PCBP1
ENSG00000104413	ESRP1
ENSG00000086827	ZW10
ENSG00000185482	STAC3
ENSG00000070081	NUCB2
ENSG00000113328	CCNG1
ENSG00000123200	ZC3H13
ENSG00000240849	TMEM189
ENSG00000179958	DCTPP1
ENSG00000198146	ZNF770
ENSG00000228607	CLDN25
ENSG00000197563	PIGN
ENSG00000047365	ARAP2
ENSG00000185737	NRG3
ENSG00000157954	WIPI2
ENSG00000146147	MLIP
ENSG00000166260	COX11
ENSG00000080618	CPB2
ENSG00000197093	GAL3ST4
ENSG00000138030	KHK
ENSG00000163389	POGLUT1
ENSG00000136167	LCP1
ENSG00000120729	MYOT
ENSG00000154153	RETREG1
ENSG00000048028	USP28
ENSG00000198961	PJA2
ENSG00000135272	MDFIC
ENSG00000119938	PPP1R3C
ENSG00000005844	ITGAL
ENSG00000112893	MAN2A1
ENSG00000011347	SYT7
ENSG00000078795	PKD2L2
ENSG00000077150	NFKB2
ENSG00000157014	TATDN2
ENSG00000144057	ST6GAL2
ENSG00000187848	P2RX2
ENSG00000124171	PARD6B
ENSG00000173320	STOX2
ENSG00000104368	PLAT
ENSG00000101327	PDYN
ENSG00000137177	KIF13A
ENSG00000170860	LSM3
ENSG00000133026	MYH10
ENSG00000138379	MSTN
ENSG00000186795	KCNK18
ENSG00000125780	TGM3
ENSG00000135535	CD164
ENSG00000164303	ENPP6
ENSG00000089169	RPH3A
ENSG00000111670	GNPTAB
ENSG00000141150
ENSG00000101126	ADNP
ENSG00000166948	TGM6
ENSG00000179833	SERTAD2
ENSG00000132139
ENSG00000204913	LRRC3C
ENSG00000116205	TCEANC2
ENSG00000071889	FAM3A
ENSG00000168310	IRF2
ENSG00000091010	POU4F3
ENSG00000157211	CDCP2
ENSG00000135218	CD36
ENSG00000147027	TMEM47
ENSG00000125835	SNRPB
ENSG00000113649	TCERG1
ENSG00000124920	MYRF
ENSG00000105967	TFEC
ENSG00000100916	BRMS1L
ENSG00000158856	DMTN
ENSG00000158234	FAIM
ENSG00000169957	ZNF768
ENSG00000100629	CEP128
ENSG00000198535	C2CD4A
ENSG00000090857	PDPR
ENSG00000205502	C2CD4B
ENSG00000119760	SUPT7L
ENSG00000160191	PDE9A
ENSG00000145050	MANF
ENSG00000063180	CA11
ENSG00000182095	TNRC18
ENSG00000197714	ZNF460
ENSG00000144579	CTDSP1
ENSG00000168350	DEGS2
ENSG00000178229	ZNF543
ENSG00000102468	HTR2A
ENSG00000141655	TNFRSF11A
ENSG00000047597	XK
ENSG00000130816	DNMT1
ENSG00000108344	PSMD3
ENSG00000104365	IKBKB
ENSG00000108255	CRYBA1
ENSG00000108924	HLF
ENSG00000135338	LCA5
ENSG00000136143	SUCLA2
ENSG00000116117	PARD3B
ENSG00000161813	LARP4
ENSG00000100225	FBXO7
ENSG00000198478	SH3BGRL2
ENSG00000134825	TMEM258
ENSG00000141664	ZCCHC2
ENSG00000104866	PPP1R37
ENSG00000130720	FIBCD1
ENSG00000117724	CENPF
ENSG00000101096	NFATC2
ENSG00000179846	NKPD1
ENSG00000153391	INO80C
ENSG00000167525	PROCA1
ENSG00000135587	SMPD2
ENSG00000186952	TMEM232
ENSG00000125629	INSIG2
ENSG00000136159	NUDT15
ENSG00000180921	FAM83H
ENSG00000151332	MBIP
ENSG00000156966	B3GNT7
ENSG00000136146	MED4
ENSG00000157978	LDLRAP1
ENSG00000185666	SYN3
ENSG00000082482	KCNK2
ENSG00000165650	PDZD8
ENSG00000138750	NUP54
ENSG00000018699	TTC27
ENSG00000162391	FAM151A
ENSG00000008710	PKD1
ENSG00000157741	UBN2
ENSG00000136156	ITM2B
ENSG00000135269	TES
ENSG00000205246
ENSG00000054793	ATP9A
ENSG00000107560	RAB11FIP2
ENSG00000178084	HTR3C
ENSG00000141425	RPRD1A
ENSG00000127419	TMEM175
ENSG00000166340	TPP1
ENSG00000197057	DTHD1
ENSG00000167792	NDUFV1
ENSG00000186038	HTR3E
ENSG00000164898	FMC1
ENSG00000133424	LARGE1
ENSG00000165259	HDX
ENSG00000141424	SLC39A6
ENSG00000122121	XPNPEP2
ENSG00000163812	ZDHHC3
ENSG00000166292	TMEM100
ENSG00000126883	NUP214
ENSG00000160193	WDR4
ENSG00000175329	ISX
ENSG00000181826	RELL1
ENSG00000171174	RBKS
ENSG00000155008	APOOL
ENSG00000173250	GPR151
ENSG00000151726	ACSL1
ENSG00000160194	NDUFV3
ENSG00000163126	ANKRD23
ENSG00000146963	LUC7L2
ENSG00000169299	PGM2
ENSG00000165175	MID1IP1
ENSG00000151689	INPP1
ENSG00000188162	OTOG
ENSG00000160199	PKNOX1
ENSG00000158023	WDR66
ENSG00000132746	ALDH3B2
ENSG00000105971	CAV2
ENSG00000138101	DTNB
ENSG00000214415	GNAT3
ENSG00000153404	PLEKHG4B
ENSG00000119973	PRLHR
ENSG00000161381	PLXDC1
ENSG00000104884	ERCC2
ENSG00000151893	CACUL1
ENSG00000131653	TRAF7
ENSG00000164900	GBX1
ENSG00000099940	SNAP29
ENSG00000136161	RCBTB2
ENSG00000075223	SEMA3C
ENSG00000140107	SLC25A47
ENSG00000148600	CDHR1
ENSG00000165280	VCP
ENSG00000049323	LTBP1
ENSG00000113645	WWC1
ENSG00000185156	MFSD6L
ENSG00000111245	MYL2
ENSG00000130723	PRRC2B
ENSG00000145214	DGKQ
ENSG00000167971	CASKIN1
ENSG00000152207	CYSLTR2
ENSG00000129152	MYOD1
ENSG00000081913	PHLPP1
ENSG00000129159	KCNC1
ENSG00000182220	ATP6AP2
ENSG00000183773	AIFM3
ENSG00000111249	CUX2
ENSG00000166289	PLEKHF1
ENSG00000092978	GPATCH2
ENSG00000102531	FNDC3A
ENSG00000177463	NR2C2
ENSG00000156170	NDUFAF6
ENSG00000007001	UPP2
ENSG00000129158	SERGEF
ENSG00000162814	SPATA17
ENSG00000171262	FAM98B
ENSG00000182463	TSHZ2
ENSG00000171596	NMUR1
ENSG00000119537	KDSR
ENSG00000134313	KIDINS220
ENSG00000110987	BCL7A
ENSG00000124429	POF1B
ENSG00000171940	ZNF217
ENSG00000140105	WARS
ENSG00000180182	MED14
ENSG00000188613	NANOS1
ENSG00000133639	BTG1
ENSG00000105176	URI1
ENSG00000204361	NXPE2
ENSG00000213337	ANKRD39
ENSG00000162402	USP24
ENSG00000163815	CLEC3B
ENSG00000102539	MLNR
ENSG00000125888	BANF2
ENSG00000117877	CD3EAP
ENSG00000143353	LYPLAL1
ENSG00000112679	DUSP22
ENSG00000111605	CPSF6
ENSG00000163814	CDCP1
ENSG00000113643	RARS
ENSG00000130714	POMT1
ENSG00000019991	HGF
ENSG00000089006	SNX5
ENSG00000196660	SLC30A10
ENSG00000100297	MCM5
ENSG00000105974	CAV1
ENSG00000106636	YKT6
ENSG00000160202	CRYAA
ENSG00000189362	NEMP2
ENSG00000118804	STBD1
ENSG00000073009
ENSG00000131368	MRPS25
ENSG00000087470	DNM1L
ENSG00000160207	HSF2BP
ENSG00000121297	TSHZ3
ENSG00000188419	CHM
ENSG00000136169	SETDB2
ENSG00000058056	USP13
ENSG00000168813	ZNF507
ENSG00000100302	RASD2
ENSG00000215301	DDX3X
ENSG00000157131	C8A
ENSG00000198324	FAM109A
ENSG00000214226	C17orf67
ENSG00000013297	CLDN11
ENSG00000137656	BUD13
ENSG00000186432	KPNA4
ENSG00000135111	TBX3
ENSG00000021852	C8B
ENSG00000137831	UACA
ENSG00000101134	DOK5
ENSG00000136147	PHF11
ENSG00000151338	MIPOL1
ENSG00000138071	ACTR2
ENSG00000175895	PLEKHF2
ENSG00000128313	APOL5
ENSG00000126733	DACH2
ENSG00000168481	LGI3
ENSG00000188937	NYX
ENSG00000139304	PTPRQ
ENSG00000174123	TLR10
ENSG00000124089	MC3R
ENSG00000173406	DAB1
ENSG00000125850	OVOL2
ENSG00000124098	FAM210B
ENSG00000174125	TLR1
ENSG00000178222	RNF212
ENSG00000125871	MGME1
ENSG00000152213	ARL11
ENSG00000108262	GIT1
ENSG00000123179	EBPL
ENSG00000101557	USP14
ENSG00000197746	PSAP
ENSG00000138771	SHROOM3
ENSG00000149503	INCENP
ENSG00000162290
ENSG00000138107	ACTR1A
ENSG00000162600	OMA1
ENSG00000124749	COL21A1
ENSG00000114757	PEX5L
ENSG00000160563	MED27
ENSG00000166073	GPR176
ENSG00000198075	SULT1C4
ENSG00000120137	PANK3
ENSG00000163273	NPPC
ENSG00000100554	ATP6V1D
ENSG00000198853	RUSC2
ENSG00000124713	GNMT
ENSG00000013293	SLC7A14
ENSG00000196358	NTNG2
ENSG00000147044	CASK
ENSG00000072506	HSD17B10
ENSG00000118873	RAB3GAP2
ENSG00000204977	TRIM13
ENSG00000104812	GYS1
ENSG00000141503	MINK1
ENSG00000121060	TRIM25
ENSG00000144283	PKP4
ENSG00000005700	IBTK
ENSG00000188878	FBF1
ENSG00000123268	ATF1
ENSG00000107290	SETX
ENSG00000099960	SLC7A4
ENSG00000180929	GPR62
ENSG00000102870	ZNF629
ENSG00000111049	MYF5
ENSG00000160214	RRP1
ENSG00000109790	KLHL5
ENSG00000182836	PLCXD3
ENSG00000100342	APOL1
ENSG00000171067	C11orf24
ENSG00000083720	OXCT1
ENSG00000110756	HPS5
ENSG00000180801	ARSJ
ENSG00000163584	RPL22L1
ENSG00000144535	DIS3L2
ENSG00000163803	PLB1
ENSG00000162063	CCNF
ENSG00000124587	PEX6
ENSG00000137364	TPMT
ENSG00000185651	UBE2L3
ENSG00000168575	SLC20A2
ENSG00000116141	MARK1
ENSG00000125753	VASP
ENSG00000253309	SERPINE3
ENSG00000188582	PAQR9
ENSG00000161179	YDJC
ENSG00000112685	EXOC2
ENSG00000099364	FBXL19
ENSG00000175390	EIF3F
ENSG00000130830	MPP1
ENSG00000112367	FIG4
ENSG00000114933	INO80D
ENSG00000102786	INTS6
ENSG00000121058	COIL
ENSG00000185432	METTL7A
ENSG00000125741	OPA3
ENSG00000136048	DRAM1
ENSG00000111052	LIN7A
ENSG00000177464	GPR4
ENSG00000166402	TUB
ENSG00000163283	ALPP
ENSG00000107897	ACBD5
ENSG00000160584	SIK3
ENSG00000187720	THSD4
ENSG00000121064	SCPEP1
ENSG00000124479	NDP
ENSG00000143512	HHIPL2
ENSG00000189091	SF3B3
ENSG00000174599	TRAM1L1
ENSG00000115183	TANC1
ENSG00000183690	EFHC2
ENSG00000040275	SPDL1
ENSG00000132664	POLR3F
ENSG00000069509	FUNDC1
ENSG00000120860	WASHC3
ENSG00000125746	EML2
ENSG00000189037	DUSP21
ENSG00000165698	SPACA9
ENSG00000171451	DSEL
ENSG00000139044	B4GALNT3
ENSG00000146360	GPR6
ENSG00000166479	TMX3
ENSG00000162066	AMDHD2
ENSG00000107742	SPOCK2
ENSG00000112290	WASF1
ENSG00000165699	TSC1
ENSG00000144791	LIMD1
ENSG00000071537	SEL1L
ENSG00000142669	SH3BGRL3
ENSG00000171471
ENSG00000132849	PATJ
ENSG00000111412	C12orf49
ENSG00000066933	MYO9A
ENSG00000100558	PLEK2
ENSG00000149016	TUT1
ENSG00000086758	HUWE1
ENSG00000132199	ENOSF1
ENSG00000158062	UBXN11
ENSG00000188611	ASAH2
ENSG00000138764	CCNG2
ENSG00000211456	SACM1L
ENSG00000185070	FLRT2
ENSG00000100030	MAPK1
ENSG00000151876	FBXO4
ENSG00000148308	GTF3C5
ENSG00000133835	HSD17B4
ENSG00000186310	NAP1L3
ENSG00000154556	SORBS2
ENSG00000130734	ATG4D
ENSG00000008130	NADK
ENSG00000131711	MAP1B
ENSG00000147113	CXorf36
ENSG00000186854	TRABD2A
ENSG00000213030	CGB8
ENSG00000134516	DOCK2
ENSG00000196337	CGB7
ENSG00000138175	ARL3
ENSG00000225950	NTF4
ENSG00000170835	CEL
ENSG00000132854	KANK4
ENSG00000166986	MARS
ENSG00000005882	PDK2
ENSG00000196151	WDSUB1
ENSG00000247077	PGAM5
ENSG00000100365	NCF4
ENSG00000054983	GALC
ENSG00000147119	CHST7
ENSG00000112964	GHR
ENSG00000139220	PPFIA2
ENSG00000166436	TRIM66
ENSG00000160221	C21orf33
ENSG00000168172	HOOK3
ENSG00000180104	EXOC3
ENSG00000102218	RP2
ENSG00000138430	OLA1
ENSG00000147649	MTDH
ENSG00000136114	THSD1
ENSG00000143502	SUSD4
ENSG00000137841	PLCB2
ENSG00000136100	VPS36
ENSG00000130988	RGN
ENSG00000150637	CD226
ENSG00000108556	CHRNE
ENSG00000187730	GABRD
ENSG00000146242	TPBG
ENSG00000104341	LAPTM4B
ENSG00000118420	UBE3D
ENSG00000120833	SOCS2
ENSG00000132631	SCP2D1
ENSG00000139131	YARS2
ENSG00000248487	ABHD14A
ENSG00000128309	MPST
ENSG00000166192	SENP8
ENSG00000004866	ST7
ENSG00000198964	SGMS1
ENSG00000185245	GP1BA
ENSG00000203697	CAPN8
ENSG00000136108	CKAP2
ENSG00000101574	METTL4
ENSG00000100379	KCTD17
ENSG00000176083	ZNF683
ENSG00000176225	RTTN
ENSG00000175318	GRAMD2A
ENSG00000188996	HUS1B
ENSG00000131914	LIN28A
ENSG00000163817	SLC6A20
ENSG00000168522	FNTA
ENSG00000187045	TMPRSS6
ENSG00000129355	CDKN2D
ENSG00000137273	FOXF2
ENSG00000137103	TMEM8B
ENSG00000090316	MAEA
ENSG00000157423	HYDIN
ENSG00000203797	DDO
ENSG00000183092	BEGAIN
ENSG00000132749	TESMIN
ENSG00000169372	CRADD
ENSG00000130779	CLIP1
ENSG00000100385	IL2RB
ENSG00000166295	ANAPC16
ENSG00000123636	BAZ2B
ENSG00000136099	PCDH8
ENSG00000004809	SLC22A16
ENSG00000143514	TP53BP2
ENSG00000122707	RECK
ENSG00000175697	GPR156
ENSG00000250722	SELENOP
ENSG00000163818	LZTFL1
ENSG00000102837	OLFM4
ENSG00000178685	PARP10
ENSG00000135108	FBXO21
ENSG00000168495	POLR3D
ENSG00000140323	DISP2
ENSG00000164342	TLR3
ENSG00000178719	GRINA
ENSG00000140259	MFAP1
ENSG00000083097	DOPEY1
ENSG00000125703	ATG4C
ENSG00000165102	HGSNAT
ENSG00000100564	PIGH
ENSG00000166444	ST5
ENSG00000167881	SRP68
ENSG00000173418	NAA20
ENSG00000130876	SLC7A10
ENSG00000130529	TRPM4
ENSG00000197046	SIGLEC15
ENSG00000153879	CEBPG
ENSG00000166272	WBP1L
ENSG00000156482	RPL30
ENSG00000159921	GNE
ENSG00000124299	PEPD
ENSG00000081181	ARG2
ENSG00000100065	CARD10
ENSG00000175197	DDIT3
ENSG00000166006	KCNC2
ENSG00000100568	VTI1B
ENSG00000152223	EPG5
ENSG00000162244	RPL29
ENSG00000170677	SOCS6
ENSG00000068724	TTC7A
ENSG00000172403	SYNPO2
ENSG00000166987	MBD6
ENSG00000128283	CDC42EP1
ENSG00000140030	GPR65
ENSG00000166342	NETO1
ENSG00000172137	CALB2
ENSG00000185515	BRCC3
ENSG00000100433	KCNK10
ENSG00000164087	POC1A
ENSG00000203965	EFCAB7
ENSG00000106617	PRKAG2
ENSG00000104635	SLC39A14
ENSG00000124302	CHST8
ENSG00000196407	THEM5
ENSG00000139133	ALG10
ENSG00000198873	GRK5
ENSG00000159445	THEM4
ENSG00000164808	SPIDR
ENSG00000140320	BAHD1
ENSG00000106351	AGFG2
ENSG00000079739	PGM1
ENSG00000197747	S100A10
ENSG00000152229	PSTPIP2
ENSG00000181610	MRPS23
ENSG00000197991	AL592490.1
ENSG00000141665	FBXO15
ENSG00000163191	S100A11
ENSG00000206560	ANKRD28
ENSG00000013810	TACC3
ENSG00000089159	PXN
ENSG00000100228	RAB36
ENSG00000175548	ALG10B
ENSG00000104356	POP1
ENSG00000155959	VBP1
ENSG00000100092	SH3BP1
ENSG00000157911	PEX10
ENSG00000124664	SPDEF
ENSG00000138756	BMP2K
ENSG00000257103	LSM14A
ENSG00000096070	BRPF3
ENSG00000165659
ENSG00000063127	SLC6A16
ENSG00000166452	AKIP1
ENSG00000148842	CNNM2
ENSG00000196821	C6orf106
ENSG00000158966	CACHD1
ENSG00000104361	NIPAL2
ENSG00000114956	DGUOK
ENSG00000148908	RGS10
ENSG00000204899	MZT1
ENSG00000100101	Z83844.1
ENSG00000115085	ZAP70
ENSG00000145384	FABP2
ENSG00000136122	BORA
ENSG00000104131	EIF3J
ENSG00000104375	STK3
ENSG00000166133	RPUSD2
ENSG00000187605	TET3
ENSG00000163291	PAQR3
ENSG00000162434	JAK1
ENSG00000083520	DIS3
ENSG00000073849	ST6GAL1
ENSG00000043462	LCP2
ENSG00000186895	FGF3
ENSG00000189060	H1F0
ENSG00000013375	PGM3
ENSG00000163170	BOLA3
ENSG00000162433	AK4
ENSG00000131620	ANO1
ENSG00000138161	CUZD1
ENSG00000145949	MYLK4
ENSG00000169900	PYDC1
ENSG00000196475	GK2
ENSG00000188818	ZDHHC11
ENSG00000155115	GTF3C6
ENSG00000114978	MOB1A
ENSG00000188559	RALGAPA2
ENSG00000033030	ZCCHC8
ENSG00000015520	NPC1L1
ENSG00000051180	RAD51
ENSG00000163297	ANTXR2
ENSG00000065911	MTHFD2
ENSG00000136451	VEZF1
ENSG00000152242	C18orf25
ENSG00000164535	DAGLB
ENSG00000197498	RPF2
ENSG00000078304	PPP2R5C
ENSG00000017483	SLC38A5
ENSG00000159527	PGLYRP3
ENSG00000095637	SORBS1
ENSG00000136450	SRSF1
ENSG00000129170	CSRP3
ENSG00000204176	SYT15
ENSG00000143742	SRP9
ENSG00000100139	MICALL1
ENSG00000213625	LEPROT
ENSG00000175894	TSPEAR
ENSG00000168412	MTNR1A
ENSG00000070601	FRMPD1
[truncated: 2,001 more rows]

## Sheet: 3,936 zebrafish genes - overlap
Ensembl gene ID	Gene name
ENSDARG00000002968	a1cf
ENSDARG00000012468	aacs
ENSDARG00000041170	aagab
ENSDARG00000079802	aanat2
ENSDARG00000037501	aasdhppt
ENSDARG00000025467	aatf
ENSDARG00000078222	aatka
ENSDARG00000077477
ENSDARG00000006031	abat
ENSDARG00000074749	abca12
ENSDARG00000074635	abca1a
ENSDARG00000079009	abca1b
ENSDARG00000075490
ENSDARG00000057169	abca4a
ENSDARG00000062661	abca4b
ENSDARG00000074041	abca5
ENSDARG00000021787	abcb5
ENSDARG00000063297	abcb6a
ENSDARG00000074254	abcb6b
ENSDARG00000058953	abcc4
ENSDARG00000061233	abcc5
ENSDARG00000071341	abch1
ENSDARG00000071004	abhd12
ENSDARG00000023880
ENSDARG00000035571	abhd17b
ENSDARG00000058452	abhd17c
ENSDARG00000010155	abi1a
ENSDARG00000060149	ablim1a
ENSDARG00000045064	ablim1b
ENSDARG00000088168	ablim3
ENSDARG00000029772
ENSDARG00000019207	abo
ENSDARG00000033854	abrab
ENSDARG00000061994	acacb
ENSDARG00000055620	acad9
ENSDARG00000060783	acap2
ENSDARG00000039456	acbd6
ENSDARG00000093366	acer3
ENSDARG00000058229	acot11a
ENSDARG00000018653	acot7
ENSDARG00000038865	acox3
ENSDARG00000040644	pxylp1
ENSDARG00000061201	acsf2
ENSDARG00000014674	acsl3b
ENSDARG00000004078	acsl4a
ENSDARG00000010752	acsl4b
ENSDARG00000060317
ENSDARG00000032218	acss3
ENSDARG00000036371	acta1a
ENSDARG00000045180	acta2
ENSDARG00000037746	actb1
ENSDARG00000007219	actn1
ENSDARG00000052438	actr2a
ENSDARG00000008790	actr3b
ENSDARG00000018968	acvr1ba
ENSDARG00000011188	acvr2aa
ENSDARG00000079944
ENSDARG00000005525	acy3.2
ENSDARG00000003113	ada
ENSDARG00000053468	adam10a
ENSDARG00000015502	adam10b
ENSDARG00000067545	adam19b
ENSDARG00000035514	adam28
ENSDARG00000029124	adamts15a
ENSDARG00000041982	adamts6
ENSDARG00000007709	adamts8a
ENSDARG00000077778	adamts9
ENSDARG00000012389	adar
ENSDARG00000003544	adarb1b
ENSDARG00000071823	adarb2
ENSDARG00000041944	adat2
ENSDARG00000062561	adck1
ENSDARG00000068890
ENSDARG00000069419
ENSDARG00000029989
ENSDARG00000040874	add3a
ENSDARG00000056250	add3b
ENSDARG00000056411
ENSDARG00000002912	adipor1a
ENSDARG00000042717	adipor1b
ENSDARG00000039429	adka
ENSDARG00000095947	adkb
ENSDARG00000018258
ENSDARG00000045708	adm2a
ENSDARG00000042827	adoa
ENSDARG00000002533	adora2b
ENSDARG00000063525	adpgk
ENSDARG00000041173	adra1bb
ENSDARG00000024101	adra1d
ENSDARG00000040841	adra2a
ENSDARG00000007490	adrb1
ENSDARG00000088851
ENSDARG00000088124	adrb2a
ENSDARG00000054510	adrb2b
ENSDARG00000013007
ENSDARG00000058560	adrm1
ENSDARG00000002071	adss
ENSDARG00000006038	aebp2
ENSDARG00000006518
ENSDARG00000089162	afap1l1a
ENSDARG00000012709
ENSDARG00000016491
ENSDARG00000086514
ENSDARG00000036549	agpat3
ENSDARG00000069044	agpat4
ENSDARG00000016048	gpat3
ENSDARG00000006491	agpat9l
ENSDARG00000042821	agps
ENSDARG00000079388	agrn
ENSDARG00000006021
ENSDARG00000056331	ahcyl1
ENSDARG00000093453	ahdc1
ENSDARG00000061764	ahnak
ENSDARG00000020046	ahr1a
ENSDARG00000031782	aim1a
ENSDARG00000060036	aimp1
ENSDARG00000005926	ak2
ENSDARG00000058226	ak3
ENSDARG00000059549	akap10
ENSDARG00000006062	akap1b
ENSDARG00000011219	akt2
ENSDARG00000026862	aktip
ENSDARG00000026531	alcama
ENSDARG00000058538	alcamb
ENSDARG00000053493	aldh1a2
ENSDARG00000076933	aldh1a3
ENSDARG00000028259	aldh3a2a
ENSDARG00000029381	aldh3a2b
ENSDARG00000038207	aldh4a1
ENSDARG00000018426	aldh7a1
ENSDARG00000036776	aldh8a1
ENSDARG00000039671
ENSDARG00000070399	alg2
ENSDARG00000095833	alk
ENSDARG00000042562	allc
ENSDARG00000004296	ambp
ENSDARG00000043856	amd1
ENSDARG00000075222	amer2
ENSDARG00000012892	ammecr1
ENSDARG00000061923	amotl2a
ENSDARG00000061948	amotl2b
ENSDARG00000005800	ampd3a
ENSDARG00000032469	ampd3b
ENSDARG00000075687	anapc1
ENSDARG00000032237	anapc4
ENSDARG00000035859	angptl4
ENSDARG00000043313	ank2b
ENSDARG00000061736	ank3a
ENSDARG00000077582	ank3b
ENSDARG00000014969	ankhb
ENSDARG00000076829	ankib1b
ENSDARG00000011326	ankrd45
ENSDARG00000015780	ankrd46b
ENSDARG00000023508	ankrd49
ENSDARG00000057736	ano10a
ENSDARG00000063524
ENSDARG00000058015	ano3
ENSDARG00000036147	ano5b
ENSDARG00000061544	ano6
ENSDARG00000006487	anp32a
ENSDARG00000054804	anp32e
ENSDARG00000025672	antxr1a
ENSDARG00000003216	anxa2a
ENSDARG00000009196	anxa3a
ENSDARG00000020621	ap1b1
ENSDARG00000012294
ENSDARG00000056803	ap1s1
ENSDARG00000026967	ap2s1
ENSDARG00000029928	ap3m1
ENSDARG00000016128	ap3m2
ENSDARG00000075000
ENSDARG00000021239	apaf1
ENSDARG00000058868	apc
ENSDARG00000033597	api5
ENSDARG00000003132	apip
ENSDARG00000078356
ENSDARG00000002172	aplnra
ENSDARG00000036670	aplnrb
ENSDARG00000054864	aplp2
ENSDARG00000086583
ENSDARG00000046154
ENSDARG00000059036
ENSDARG00000055543	appb
ENSDARG00000078139	appl2
ENSDARG00000003808	aqp3a
ENSDARG00000069518	aqp3b
ENSDARG00000010565	aqp4
ENSDARG00000076801	arap3
ENSDARG00000014763	arf2a
ENSDARG00000097583	arfgap3
ENSDARG00000063474	arfgef1
ENSDARG00000074702	arfgef2
ENSDARG00000019223	arglu1a
ENSDARG00000078326	arhgap10
ENSDARG00000015403
ENSDARG00000062349	arhgap15
ENSDARG00000075328
ENSDARG00000060175
ENSDARG00000005872
ENSDARG00000061294	arhgap5
ENSDARG00000074244	arhgef10lb
ENSDARG00000067634
ENSDARG00000077114	arhgef16
ENSDARG00000078853	arhgef19
ENSDARG00000060415	arhgef28
ENSDARG00000012914	arhgef4
ENSDARG00000006299	arhgef7a
ENSDARG00000073848	arhgef7b
ENSDARG00000092503	arid1b
ENSDARG00000043873	arid4a
ENSDARG00000077120	arid5a
ENSDARG00000063223	arl14
ENSDARG00000076040	arl15a
ENSDARG00000057995	arl15b
ENSDARG00000057606	arl4ca
ENSDARG00000032708	arl4cb
ENSDARG00000094709	arl8
ENSDARG00000006915	arl8ba
ENSDARG00000070318	arl8bb
ENSDARG00000035732	arntl1b
ENSDARG00000075989	arpc2
ENSDARG00000041720	arpc5la
ENSDARG00000032532	arpp19a
ENSDARG00000061081	arpp21
ENSDARG00000020761	arrdc2
ENSDARG00000052690	arrdc3a
ENSDARG00000036028	arrdc3b
ENSDARG00000042270	arsa
ENSDARG00000002299	arsh
ENSDARG00000096252	artna
ENSDARG00000074757	arv1
ENSDARG00000027572	as3mt
ENSDARG00000029463	asap1a
ENSDARG00000010181	asap2a
ENSDARG00000045765	asb13a.2
ENSDARG00000089833	asb13b
ENSDARG00000038386	ascl1a
ENSDARG00000006849	asic2
ENSDARG00000021681	asrgl1
ENSDARG00000032564
ENSDARG00000088414
ENSDARG00000007823	atf3
ENSDARG00000011298	atf7a
ENSDARG00000069619	atf7ip
ENSDARG00000040149
ENSDARG00000023396	atg5
ENSDARG00000016706	atic
ENSDARG00000057719	atl2
ENSDARG00000055294	atoh1a
ENSDARG00000069552	atoh7
ENSDARG00000054028
ENSDARG00000002791	atp1a1a.2
ENSDARG00000007739	atp1a1a.2
ENSDARG00000015790	atp1b3a
ENSDARG00000042837	atp1b3b
ENSDARG00000029439	atp2a2a
ENSDARG00000005122	atp2a2b
ENSDARG00000060978	atp2a3
ENSDARG00000012684	atp2b1a
ENSDARG00000063433	atp2b2
ENSDARG00000044902	atp2b4
ENSDARG00000060197	atp2c1
ENSDARG00000017775	atp5g3a
ENSDARG00000014313	atp5j
ENSDARG00000020847	atp6v0a1a
ENSDARG00000015174	atp6v0a1b
ENSDARG00000043465	atp6v1b2
ENSDARG00000077492	atp8a2
ENSDARG00000060980	atp8b1
ENSDARG00000062164	atrn
ENSDARG00000077188	atrnl1a
ENSDARG00000006420	atrnl1b
ENSDARG00000061687	atxn1a
ENSDARG00000060862	atxn1b
ENSDARG00000042975	auh
ENSDARG00000056427	auts2a
ENSDARG00000002894	aven
ENSDARG00000026534
ENSDARG00000014147
ENSDARG00000052789	azin1a
ENSDARG00000046133	b3galnt2
ENSDARG00000042628
ENSDARG00000077740	b3glctb
ENSDARG00000091902	b3gnt2b
ENSDARG00000018971	b3gnt5a
ENSDARG00000043431	b3gntl1
ENSDARG00000002634	b4galt1
ENSDARG00000004798
ENSDARG00000037815	b4galt5
ENSDARG00000010301	b4galt6
ENSDARG00000044781	bace2
ENSDARG00000002196	bach1b
ENSDARG00000004074	bach2b
ENSDARG00000035005	bag2
ENSDARG00000062799	baiap2a
ENSDARG00000055381	bambia
ENSDARG00000056406
ENSDARG00000017562	banp
ENSDARG00000035508	barhl1a
ENSDARG00000070129
ENSDARG00000041098	barx2
ENSDARG00000019699
ENSDARG00000016112	bbs12
ENSDARG00000039827	bbs5
ENSDARG00000079217	bbs9
ENSDARG00000016981	bcar3
ENSDARG00000004948	bccip
ENSDARG00000014676	bckdhb
ENSDARG00000061352	bcl11aa
ENSDARG00000025613
ENSDARG00000008434	bcl2l1
ENSDARG00000026766	bcl2l10
ENSDARG00000069295	bcl6ab
ENSDARG00000055054	bcl9l
ENSDARG00000017798	bcor
ENSDARG00000079286	bcr
ENSDARG00000018817	bdnf
ENSDARG00000034885	bet1
ENSDARG00000004060	bhlhe40
ENSDARG00000079496	bicd1a
ENSDARG00000058820	bin1b
ENSDARG00000010255	bin2b
ENSDARG00000077521
ENSDARG00000025977	blmh
ENSDARG00000007597	bloc1s4
ENSDARG00000059857	blvra
ENSDARG00000006010	bmi1a
ENSDARG00000028071	bmp1a
ENSDARG00000028053	bmp1b
ENSDARG00000041430	bmp2b
ENSDARG00000019995	bmp4
ENSDARG00000004965
ENSDARG00000015686	bmp6
ENSDARG00000063230	bmp7b
ENSDARG00000035677	bmp8a
ENSDARG00000040893
ENSDARG00000020057	bmpr2b
ENSDARG00000054154	bms1
ENSDARG00000069989	bnc2
ENSDARG00000045033
ENSDARG00000025468	bnip3la
ENSDARG00000028067	bnip3lb
ENSDARG00000022832	bnip4
ENSDARG00000074335	boc
ENSDARG00000079015	brca2
ENSDARG00000013596	brd1a
ENSDARG00000051798	brd1b
ENSDARG00000013659	brox
ENSDARG00000019881	bsg
ENSDARG00000060089	btaf1
ENSDARG00000063040	btbd11b
ENSDARG00000063625
ENSDARG00000069065	btg3
ENSDARG00000034961
ENSDARG00000035918	bzw2
ENSDARG00000057166	c13h10orf11
ENSDARG00000021112	c1d
ENSDARG00000055561	c1galt1b
ENSDARG00000015592	c1ql2
ENSDARG00000021004	c5
ENSDARG00000014488	ca2
ENSDARG00000051884
ENSDARG00000056499	ca6
ENSDARG00000039098	ca8
ENSDARG00000021735	cacna1ba
ENSDARG00000079295	cacna1bb
ENSDARG00000008398	cacna1c
ENSDARG00000024004
ENSDARG00000089913	cacna1g
ENSDARG00000070522	cacna1i
ENSDARG00000062346	cacna1ea
ENSDARG00000079906
ENSDARG00000062174	cacnb4b
ENSDARG00000008772	cacng1a
ENSDARG00000058460	cacng3a
ENSDARG00000003326	cacng5a
ENSDARG00000041895	cad
ENSDARG00000031075	cadm1a
ENSDARG00000042677	cadm1b
ENSDARG00000062633	cadm2b
ENSDARG00000040291	cadm4
ENSDARG00000011166	cahz
ENSDARG00000011473	calcrla
ENSDARG00000011571	calcrlb
ENSDARG00000070314	cald1a
ENSDARG00000044526	camk1ga
ENSDARG00000008788	camk1gb
ENSDARG00000011065	camk2b1
ENSDARG00000014273	camk2d2
ENSDARG00000071395	camk2g1
ENSDARG00000035452	camkk1a
ENSDARG00000019208	camsap1a
ENSDARG00000035122	camsap1b
ENSDARG00000062173	camsap2a
ENSDARG00000077428	camta1a
ENSDARG00000045948
ENSDARG00000010758	capn12
ENSDARG00000055592	capn2b
ENSDARG00000041864	capn3a
ENSDARG00000035329	capns1a
ENSDARG00000013804	capns1b
ENSDARG00000039341
ENSDARG00000034240	capza1a
ENSDARG00000056090	capza1b
ENSDARG00000046004
ENSDARG00000053129	carhsp1
ENSDARG00000045832	cart2
ENSDARG00000070142	cart4
ENSDARG00000023900	casd1
ENSDARG00000070272	casp8l2
ENSDARG00000008165	caspa
ENSDARG00000058693	cast
ENSDARG00000024141	cav3
ENSDARG00000074337	cbfa2t2
ENSDARG00000015199	cblb
ENSDARG00000077151	cbln2b
ENSDARG00000061240	cbln4
ENSDARG00000009074	cbr4
ENSDARG00000010946	cbsb
ENSDARG00000044938	cbx2
ENSDARG00000070807
ENSDARG00000061187	cbx5
ENSDARG00000090971	cc2d2a
ENSDARG00000074759	ccar1
ENSDARG00000060022
ENSDARG00000068103	cfap45
ENSDARG00000045755	ccdc59
ENSDARG00000017595	ccdc6b
ENSDARG00000000002	ccdc80
ENSDARG00000079555	ccdc85cb
ENSDARG00000070810	ccka
ENSDARG00000035750
ENSDARG00000051748	ccnd2a
ENSDARG00000007657	ccnh
ENSDARG00000034146	ccnk
ENSDARG00000055124	ccnl1a
ENSDARG00000077726	nocta
ENSDARG00000056559	ccz1
ENSDARG00000054968	cd40
ENSDARG00000019098	cd82a
ENSDARG00000026070	cd82b
ENSDARG00000005842	cd9a
ENSDARG00000010792	cdc25b
ENSDARG00000075599	cdc25d
ENSDARG00000044573	cdc42
ENSDARG00000019383	cdc42bpb
ENSDARG00000052783	cdc42ep3
ENSDARG00000039704
ENSDARG00000023724	cdc42se1
ENSDARG00000043720	cdc45
ENSDARG00000043797	cdc5l
ENSDARG00000023584	cdc7
ENSDARG00000077620	cdca7a
ENSDARG00000024371
ENSDARG00000055843	cdh10a
ENSDARG00000021442	cdh11
ENSDARG00000014215	cdh13
ENSDARG00000068191	cdh15
ENSDARG00000061371	cdh18a
ENSDARG00000018693	cdh2
ENSDARG00000075549	cdh5
ENSDARG00000087554	cdk1
ENSDARG00000063726	cdk12
ENSDARG00000006093	cdk15
ENSDARG00000079470	cdk17
ENSDARG00000043858	cdk19
ENSDARG00000003867	cdk20
ENSDARG00000045087	cdk5r1b
ENSDARG00000022122
ENSDARG00000076554	cdkn1a
ENSDARG00000010878	cdkn1ca
ENSDARG00000075501	cdnf
ENSDARG00000061328	cdon
ENSDARG00000036292	cdx4
ENSDARG00000036074	cebpa
ENSDARG00000042725	cebpb
ENSDARG00000087303	cebpd
ENSDARG00000051746	cecr1a
ENSDARG00000005315	celf1
ENSDARG00000002131	celf2
ENSDARG00000034668	celf3a
ENSDARG00000006983	celf3b
ENSDARG00000070045	celf4
ENSDARG00000069185	celsr1a
ENSDARG00000058259	celsr1b
ENSDARG00000019726	celsr2
ENSDARG00000062727	cep290
ENSDARG00000002826	cep57l1
ENSDARG00000039411	cep68
ENSDARG00000027857
ENSDARG00000069169	cerk
ENSDARG00000036337	cers3b
ENSDARG00000031387	cers4a
ENSDARG00000011825	cetn3
ENSDARG00000055966	cflara
ENSDARG00000041107	cftr
ENSDARG00000015805	cgnl1
ENSDARG00000063631	ch1073-291c23.1
ENSDARG00000070426	chac1
ENSDARG00000045071	chad
ENSDARG00000056473	chaf1b
ENSDARG00000033376	chchd4a
ENSDARG00000003206	chchd6a
ENSDARG00000045978	chchd6b
ENSDARG00000006110	chd
ENSDARG00000060687	chd2
ENSDARG00000075211	chd7
ENSDARG00000074498	chd9
ENSDARG00000008829	chga
ENSDARG00000007323	chmp4bb
ENSDARG00000034528	chodl
ENSDARG00000025788	chp2
ENSDARG00000042337	chrac1
ENSDARG00000004026
ENSDARG00000006602	chrna2a
ENSDARG00000052764	chrnb3a
ENSDARG00000038508	chrnb3b
ENSDARG00000034375	chst11
ENSDARG00000077198	chst12b
ENSDARG00000043011	chst14
ENSDARG00000075007	chst2a
ENSDARG00000058585	chst2b
ENSDARG00000061070	chst3a
ENSDARG00000077844
ENSDARG00000079027	chsy1
ENSDARG00000069472	chsy3
ENSDARG00000053362	cilp
ENSDARG00000013351	cirbpb
ENSDARG00000030905	cited2
ENSDARG00000035990	cited4a
ENSDARG00000028514
ENSDARG00000043257	ckbb
ENSDARG00000020345	clasp2
ENSDARG00000003269	clcn3
ENSDARG00000036463	cldn15a
ENSDARG00000067678
ENSDARG00000043716	cldn5a
ENSDARG00000009544	cldnb
ENSDARG00000003701	cldng
ENSDARG00000075993	clic5a
ENSDARG00000025535	clint1a
ENSDARG00000089372	clk4a
ENSDARG00000060907
ENSDARG00000031720	clstn1
ENSDARG00000060637	clstn2
ENSDARG00000089903	cmasb
ENSDARG00000073786	cmbl
ENSDARG00000042996
ENSDARG00000090890	cmklr1
ENSDARG00000010853
ENSDARG00000053666	myb
ENSDARG00000045776	cnbpa
ENSDARG00000003931	cndp2
ENSDARG00000070726	cnga3a
ENSDARG00000060287
ENSDARG00000068242	cngb1a
ENSDARG00000014953	cnih3
ENSDARG00000035858	cnn2
ENSDARG00000008359
ENSDARG00000058528	cnot10
ENSDARG00000054597	cnot6l
ENSDARG00000045685	cntn1b
ENSDARG00000004532
ENSDARG00000004037	cog2
ENSDARG00000012336
ENSDARG00000054753	col10a1a
ENSDARG00000078322	col12a1a
ENSDARG00000005762	col14a1a
ENSDARG00000069415	col17a1a
ENSDARG00000036558	col18a1a
ENSDARG00000020007	col1a2
ENSDARG00000034373
ENSDARG00000055009	col4a1
ENSDARG00000002831	col4a4
ENSDARG00000052061	col4a6
ENSDARG00000012593	col5a1
ENSDARG00000024847	col5a2b
ENSDARG00000017360
ENSDARG00000028524
ENSDARG00000077403	col8a1a
ENSDARG00000060893	col8a2
ENSDARG00000024492	col9a2
ENSDARG00000013266	colec11
ENSDARG00000014670	colgalt2
ENSDARG00000036784	commd7
ENSDARG00000078918	comtd1
ENSDARG00000035598	coro1ca
ENSDARG00000005210	coro2a
ENSDARG00000040391
ENSDARG00000026829	cotl1
ENSDARG00000034309	cox10
ENSDARG00000022509	cox4i2
ENSDARG00000022438	cox6a1
ENSDARG00000054588	cox6a2
ENSDARG00000037860	cox6b2
ENSDARG00000043722	cpa4
ENSDARG00000012013	cpa6
ENSDARG00000060103	cpeb3
ENSDARG00000056691	cpeb4a
ENSDARG00000011769	cpm
ENSDARG00000096728	cpn1
ENSDARG00000005185	cpn1
ENSDARG00000070919	cpne5b
ENSDARG00000077688	cpo
ENSDARG00000059770	cpt1aa
ENSDARG00000056480	cpvl
ENSDARG00000010382
ENSDARG00000060106	crb2a
ENSDARG00000053586	creb1a
ENSDARG00000015793	creb3l1
ENSDARG00000063563	creb3l2
ENSDARG00000070536	creb5b
ENSDARG00000061308
ENSDARG00000063102
ENSDARG00000078581
ENSDARG00000063345
ENSDARG00000078042	il10rb
ENSDARG00000093401	crha
ENSDARG00000027657	crhb
ENSDARG00000003989	crhr1
ENSDARG00000029668	crim1
ENSDARG00000028699	crkl
ENSDARG00000075394
ENSDARG00000045768	cry1aa
ENSDARG00000091131	cry1bb
ENSDARG00000024548	cryba4
ENSDARG00000042992	crygs1
ENSDARG00000006963	cse1l
ENSDARG00000070805
ENSDARG00000007993
ENSDARG00000052674	csnk1a1
ENSDARG00000008370	csnk1da
ENSDARG00000045150	csnk1e
ENSDARG00000033872
ENSDARG00000006603	csrp1a
ENSDARG00000030980	csrp1b
ENSDARG00000011961	csrp2
ENSDARG00000056621	ctcf
ENSDARG00000017522	ctdp1
ENSDARG00000036102	ctdsp2
ENSDARG00000071673	ctdspla
ENSDARG00000062116	ctdsplb
ENSDARG00000042934	ctgfa
ENSDARG00000070586
ENSDARG00000032206	cthl
ENSDARG00000014571	ctnnb1
ENSDARG00000038954	ctnnbip1
ENSDARG00000078233	ctnnd1
ENSDARG00000075845
ENSDARG00000030700	ctps1a
ENSDARG00000087777
ENSDARG00000054099
ENSDARG00000009170	ctr9
ENSDARG00000067570
ENSDARG00000018806
ENSDARG00000003902	ctsl.1
ENSDARG00000011701	ctsll
ENSDARG00000007691	cul1b
ENSDARG00000013965	cul2
ENSDARG00000038967	cul3a
ENSDARG00000024452
ENSDARG00000078459	cux1a
ENSDARG00000014008	cwc22
ENSDARG00000043727	cwc27
ENSDARG00000003925	cx28.6
ENSDARG00000070362	cx30.9
ENSDARG00000070781	gjd2b
ENSDARG00000071192	cx40.8
ENSDARG00000069450	gja5b
ENSDARG00000034930	cx52.6
ENSDARG00000043658	cxadr
ENSDARG00000056627	cxcl14
ENSDARG00000007358	cxcr3.1
ENSDARG00000057633	cxcr4a
ENSDARG00000041959	cxcr4b
ENSDARG00000077817	cxxc4
ENSDARG00000078865	cxxc5a
ENSDARG00000038176	cyb561
ENSDARG00000055643
ENSDARG00000053954
ENSDARG00000051925	cyb5r2
ENSDARG00000060058	cylda
ENSDARG00000002347	cyp11a1
ENSDARG00000033566	cyp17a1
ENSDARG00000068934	cyp1b1
ENSDARG00000070420
ENSDARG00000033999	cyp26a1
ENSDARG00000077121	cyp26b1
ENSDARG00000055159	cyp27a1.4
ENSDARG00000091156
ENSDARG00000087868
ENSDARG00000034070
ENSDARG00000091601
ENSDARG00000045627
ENSDARG00000015575	cyp3c1
ENSDARG00000053530	cyp4f3
ENSDARG00000061585	cyp4v7
ENSDARG00000042641	cyp51
ENSDARG00000069018	cyp7a1
ENSDARG00000023062	cyr61
ENSDARG00000076742	cyth1a
ENSDARG00000038011	cyth4a
ENSDARG00000039932
ENSDARG00000009689	daam1b
ENSDARG00000069484	dab2ipa
ENSDARG00000075110	dab2ipb
ENSDARG00000039675
ENSDARG00000056986	dact2
ENSDARG00000059791
ENSDARG00000016153	dag1
ENSDARG00000062085	tkfc
ENSDARG00000060093	dapk1
ENSDARG00000026369	dbi
ENSDARG00000069113	dbn1
ENSDARG00000086393	dbx1a
ENSDARG00000001859	dbx1b
ENSDARG00000015907	dcbld1
ENSDARG00000062177	dcbld2
ENSDARG00000034093	dclk2a
ENSDARG00000078997	dclk3
ENSDARG00000012066	dcn
ENSDARG00000089419
ENSDARG00000039016
ENSDARG00000036990	dctd
ENSDARG00000016494	ddc
ENSDARG00000006477	ddi2
ENSDARG00000037618	ddit4
ENSDARG00000037172	ddrgk1
ENSDARG00000032117	ddx1
ENSDARG00000061865	ddx10
ENSDARG00000061204	ddx20
ENSDARG00000017931	ddx26b
ENSDARG00000060411	ddx28
ENSDARG00000022614	ddx43
ENSDARG00000061338	ddx6
ENSDARG00000007347	degs1
ENSDARG00000017006	dennd5a
ENSDARG00000003789	dennd5b
ENSDARG00000030239	dennd6aa
ENSDARG00000078105	depdc5
ENSDARG00000040930	deptor
ENSDARG00000033140	desi1a
ENSDARG00000089529	desi1b
ENSDARG00000071552
ENSDARG00000040485	dfna5b
ENSDARG00000042962	dgcr2
ENSDARG00000005500	dgcr6
ENSDARG00000060626	dgkaa
ENSDARG00000018716	dgkh
ENSDARG00000014439	dgkza
ENSDARG00000013236	dhcr24
ENSDARG00000015564
ENSDARG00000011770	dhrs12
ENSDARG00000044803	dhrs3b
ENSDARG00000019260	dhrs9
ENSDARG00000062612	dhx37
ENSDARG00000054707	dhx8
ENSDARG00000079725	dhx9
ENSDARG00000012816	dia1a
ENSDARG00000090785	diaph3
ENSDARG00000057940	dido1
ENSDARG00000017696	diexf
ENSDARG00000094857	dio2
ENSDARG00000089937
ENSDARG00000005350	dip2ba
ENSDARG00000021895	disc1
ENSDARG00000044417	disp1
ENSDARG00000056267	dixdc1b
ENSDARG00000014103	dkk1a
ENSDARG00000045219	dkk1b
ENSDARG00000076420	dkk2
ENSDARG00000010791	dla
ENSDARG00000015918	dlat
ENSDARG00000002336	dlc
ENSDARG00000020219	dld
ENSDARG00000009677	dlg1
ENSDARG00000074059	dlg5a
ENSDARG00000014280	dlgap1a
ENSDARG00000037415	dlgap1b
ENSDARG00000045167	dlgap5
ENSDARG00000076247	dlk2
ENSDARG00000014626	dlx3b
ENSDARG00000071560	dlx4b
ENSDARG00000008487	dmd
ENSDARG00000007349	dmrt1
ENSDARG00000015072	dmrt2a
ENSDARG00000070013	dmrt2b
ENSDARG00000035290	dmrt3a
ENSDARG00000039412	dmrta2
ENSDARG00000025824	dmtf1
ENSDARG00000091293	dmxl2
ENSDARG00000055736
ENSDARG00000077384	dnah11
ENSDARG00000087373	dnah5
ENSDARG00000060165	dnah7
ENSDARG00000087473	dnajb12b
ENSDARG00000008312
ENSDARG00000052881	dnajb5
ENSDARG00000020953	dnajb6b
ENSDARG00000044420	dnajc19
ENSDARG00000004836	dnajc5ab
ENSDARG00000079891	dnajc6
ENSDARG00000010042	dnm1a
ENSDARG00000032238	dnm3a
ENSDARG00000015566	dnmt3ab
ENSDARG00000036791	dnmt3bb.1
ENSDARG00000086908
ENSDARG00000062485	dock11
ENSDARG00000063180	dock3
ENSDARG00000024874	dock4b
ENSDARG00000001968	dock5
ENSDARG00000078675	dock7
ENSDARG00000060236	dok7
ENSDARG00000036915	dolpp1
ENSDARG00000061992	dot1l
ENSDARG00000053548
ENSDARG00000025309	dpf3
ENSDARG00000042839	dph6
ENSDARG00000076826	dpp6a
ENSDARG00000024744	dpp6b
ENSDARG00000052606	dpp9
ENSDARG00000071482
ENSDARG00000010267	dpydb
ENSDARG00000011141	dpysl5a
ENSDARG00000059311	dpysl5b
ENSDARG00000041203	drap1
ENSDARG00000056926	drd2a
ENSDARG00000011091	drd2b
ENSDARG00000014858	drd2l
ENSDARG00000039677	dsc2l
ENSDARG00000024865	dscama
ENSDARG00000022309	dspa
ENSDARG00000055115	dtnbp1a
ENSDARG00000055206	dtnbp1b
ENSDARG00000007628
ENSDARG00000038156	dusp11
ENSDARG00000077617
ENSDARG00000060130	dusp3b
ENSDARG00000044688	dusp4
ENSDARG00000019307	dusp5
ENSDARG00000070914	dusp6
ENSDARG00000032738
ENSDARG00000009299	dusp8a
ENSDARG00000005756
ENSDARG00000063383
ENSDARG00000023814	dyrk1ab
ENSDARG00000094646	dyrk2
ENSDARG00000007370	dysf
ENSDARG00000008986	e2f7
ENSDARG00000057323	e2f8
ENSDARG00000010432	eaf2
ENSDARG00000054980	ebna1bp2
ENSDARG00000012915	ech1
ENSDARG00000016607	echdc2
ENSDARG00000056087	ecrg4a
ENSDARG00000053363
ENSDARG00000062289	edaradd
ENSDARG00000025094	edem1
ENSDARG00000093413	edil3a
ENSDARG00000036912	edn1
ENSDARG00000070578	edn2
ENSDARG00000062868	eea1
ENSDARG00000040548
ENSDARG00000056119	eef1g
ENSDARG00000035835	eef2k
ENSDARG00000074323	efcab2
ENSDARG00000069703	efhb
ENSDARG00000055759	efhd2
ENSDARG00000030326	efna1a
ENSDARG00000018787	efna1b
ENSDARG00000089790	efna5a
ENSDARG00000057223
ENSDARG00000007723	efnb1
ENSDARG00000020164	efnb2a
ENSDARG00000074050	efnb2b
ENSDARG00000003783
ENSDARG00000052739	egf
ENSDARG00000043376
ENSDARG00000013847	egfra
ENSDARG00000032553	egln3
ENSDARG00000037421	egr1
ENSDARG00000044098	egr2a
ENSDARG00000089156	egr3
ENSDARG00000005620
ENSDARG00000014793	ehd1b
ENSDARG00000052115	ehf
ENSDARG00000026634	ehmt1b
ENSDARG00000012688	eif1b
ENSDARG00000062139	eif2ak3
ENSDARG00000077010
ENSDARG00000041397	eif2b2
ENSDARG00000012929	eif2d
ENSDARG00000005827	eif2s1a
ENSDARG00000053047	eif2s2
ENSDARG00000033865
ENSDARG00000076815	eif3s10
ENSDARG00000006729
ENSDARG00000005078	eif4e3
ENSDARG00000013274	eif4eb
ENSDARG00000043608	eif4ebp1
ENSDARG00000020377	eif4g2a
ENSDARG00000057167	eif4g2b
ENSDARG00000074331	eif4g3b
ENSDARG00000042252	eif4h
ENSDARG00000017235	eif5a
ENSDARG00000020232	eif6
ENSDARG00000020080	ek1
ENSDARG00000014420	elavl3
ENSDARG00000019459	elf2a
ENSDARG00000079626	elf2b
ENSDARG00000074372	elfn1b
ENSDARG00000077609	elfn2a
ENSDARG00000018688	elk3
ENSDARG00000000568	ell
ENSDARG00000006251	ell2
ENSDARG00000019258
ENSDARG00000027495	elovl4b
ENSDARG00000004402	elovl6
ENSDARG00000069279	elovl7a
ENSDARG00000012144	emc7
ENSDARG00000026166	emilin1b
ENSDARG00000044588	emp2
ENSDARG00000039701	emx2
ENSDARG00000032049	enah
ENSDARG00000014321	en1a
ENSDARG00000015073
ENSDARG00000022456	eno1a
ENSDARG00000070598	eno4
ENSDARG00000035309	entpd3
ENSDARG00000006640	eomesa
ENSDARG00000008697	epas1a
ENSDARG00000057671	epas1b
ENSDARG00000070585
ENSDARG00000019917	epb41l3b
ENSDARG00000040087	epb41l4a
ENSDARG00000061398	epb41l4b
ENSDARG00000032324	epb41l5
ENSDARG00000025241
ENSDARG00000007485	epc2
ENSDARG00000040534	epcam
ENSDARG00000054454	epha4a
ENSDARG00000010767	epha4l
ENSDARG00000004635	epha7
ENSDARG00000021539	ephb2b
ENSDARG00000059044	epm2a
ENSDARG00000096359	eppk1
ENSDARG00000078216	eps15
ENSDARG00000005704	eps8l3b
ENSDARG00000056950	epyc
ENSDARG00000059887	eral1
ENSDARG00000061142
ENSDARG00000009941	erc1a
ENSDARG00000031680	ercc1
ENSDARG00000063417	erf
ENSDARG00000077304	erg
ENSDARG00000005273
ENSDARG00000014685	esco2
ENSDARG00000019496	esd
ENSDARG00000060189
ENSDARG00000004111	esr1
ENSDARG00000016454	esr2a
ENSDARG00000034181	esr2b
ENSDARG00000018814	esrp2
ENSDARG00000040151
ENSDARG00000004861	esrrga
ENSDARG00000011696	esrrgb
ENSDARG00000006422	esyt3
ENSDARG00000074915	etaa1
ENSDARG00000019420	etnk1
ENSDARG00000070213	etnk2
ENSDARG00000035544	etnppl
ENSDARG00000018308
ENSDARG00000018303	etv4
ENSDARG00000069763	etv5a
ENSDARG00000044511	etv5b
ENSDARG00000056024	eva1c
ENSDARG00000031086
ENSDARG00000063140	exd3
ENSDARG00000056832	exo1
ENSDARG00000008414	exoc3l2a
ENSDARG00000004336	exoc4
ENSDARG00000069489
ENSDARG00000063211	exoc8
ENSDARG00000029187
ENSDARG00000088210
ENSDARG00000043336
ENSDARG00000020373
ENSDARG00000056648	ext2
ENSDARG00000026811	extl3
ENSDARG00000018984	eya2
ENSDARG00000010571	ezh2
ENSDARG00000045453	f13a1a.1
ENSDARG00000036893	f13a1b
ENSDARG00000077540	f2rl1.2
ENSDARG00000021013
ENSDARG00000023290	fabp3
ENSDARG00000044566	fabp6
ENSDARG00000034650	fabp7b
ENSDARG00000068099
ENSDARG00000022418	faf1
ENSDARG00000052374	faf2
ENSDARG00000020169
ENSDARG00000030804	fam120b
ENSDARG00000026762	fam126a
ENSDARG00000062970	fam129ba
ENSDARG00000070681	c1qtnf12
ENSDARG00000060152	fam155b
ENSDARG00000059719	fam169aa
ENSDARG00000052697	fam172a
ENSDARG00000053380	fam189a1
ENSDARG00000086135
ENSDARG00000059671
ENSDARG00000036595
ENSDARG00000035696
ENSDARG00000008573	fam20b
ENSDARG00000070360	fam212aa
ENSDARG00000057378	fam213aa
ENSDARG00000045417	fam49bb
ENSDARG00000077883	fam83d
ENSDARG00000052010	fam96b
ENSDARG00000055232	fancc
ENSDARG00000007885	fancl
ENSDARG00000078468	fap
ENSDARG00000016429	farp2
ENSDARG00000045455
ENSDARG00000029738
ENSDARG00000015156	fbln2
ENSDARG00000051896	fbn2a
ENSDARG00000045801	fbxl14b
ENSDARG00000043046	fbxl5
ENSDARG00000075172	fbxo25
ENSDARG00000058561	fbxo30a
ENSDARG00000007477	fbxo8
ENSDARG00000028543
ENSDARG00000017230	fbxw11b
ENSDARG00000009745	fbxw2
ENSDARG00000056410	fdx1
ENSDARG00000067966	fem1a
ENSDARG00000020242	fermt2
ENSDARG00000011830
ENSDARG00000045528	fgd6
ENSDARG00000062542	fgf12b
ENSDARG00000023520
ENSDARG00000088048	fgf18a
ENSDARG00000017542	fgf1a
ENSDARG00000042811	fgf1b
ENSDARG00000075031
ENSDARG00000076510	fgf22
ENSDARG00000056074
ENSDARG00000037677	fgf24
ENSDARG00000059387	fgf7
ENSDARG00000003399	fgf8a
ENSDARG00000039615	fgf8b
ENSDARG00000039963	fgfbp1b
ENSDARG00000091660	fgfbp1b
ENSDARG00000003058	fgfr1op
ENSDARG00000058115	fgfr2
ENSDARG00000004782	fgfr3
ENSDARG00000032617	fgfrl1a
ENSDARG00000037281	fgg
ENSDARG00000038667	fggy
ENSDARG00000078195	fhit
ENSDARG00000068850
ENSDARG00000071498	fhl1a
ENSDARG00000035595	ficd
ENSDARG00000008662	fign
ENSDARG00000005023	fkbp9
ENSDARG00000021201	noto
ENSDARG00000054632	fli1a
ENSDARG00000074201	flna
ENSDARG00000004830	flot2a
ENSDARG00000076895	flrt3
ENSDARG00000031587	flvcr1
ENSDARG00000012586	fmnl2a
ENSDARG00000006526	fn1b
ENSDARG00000078179	fndc3ba
ENSDARG00000031683	fosab
ENSDARG00000055751	fosb
ENSDARG00000015355	fosl1a
ENSDARG00000040623	fosl2
ENSDARG00000019150
ENSDARG00000003411	foxa2
ENSDARG00000091481	foxc1a
ENSDARG00000029179	foxd1
ENSDARG00000019659
ENSDARG00000069715	foxi2
ENSDARG00000055926	foxi3a
ENSDARG00000059545
ENSDARG00000057680	foxj2
ENSDARG00000011879	foxn1
ENSDARG00000012833	foxn3
ENSDARG00000010591	foxn4
ENSDARG00000063540
ENSDARG00000061549	foxo1b
ENSDARG00000042904	foxo3b
ENSDARG00000014181	foxp1b
ENSDARG00000005453	foxp2
ENSDARG00000076120	foxp4
ENSDARG00000030896	foxq1a
ENSDARG00000054619	fras1
ENSDARG00000069473	frem1a
ENSDARG00000076856	frem2a
ENSDARG00000074369
ENSDARG00000076496	frmd4bb
ENSDARG00000002332	frmd6
ENSDARG00000045873	frs2a
ENSDARG00000037353	frs2b
ENSDARG00000059680	fscn1a
ENSDARG00000010841	fshb
ENSDARG00000071494	fshr
ENSDARG00000052846	fsta
ENSDARG00000015559	fstl1a
ENSDARG00000039576	fstl1b
ENSDARG00000044319	fstl4
ENSDARG00000040198	fstl5
ENSDARG00000007975	fth1b
ENSDARG00000003909	ftr01
ENSDARG00000053450	ftr06
ENSDARG00000078446	ftr07
ENSDARG00000053293	ftr14
ENSDARG00000074118	ftr15
ENSDARG00000052955
ENSDARG00000052971	ftr19
ENSDARG00000052564
ENSDARG00000041220	ftr53
ENSDARG00000043850	ftr54
ENSDARG00000055520	ftr61
ENSDARG00000023597
ENSDARG00000090431
ENSDARG00000087058
ENSDARG00000035890	fuca1.1
ENSDARG00000044073	fuca2
ENSDARG00000029601
ENSDARG00000074356	fxn
ENSDARG00000095094
ENSDARG00000056689
ENSDARG00000011370	fyna
ENSDARG00000027807	fynrk
ENSDARG00000041464
ENSDARG00000068213	fzd10
ENSDARG00000058692	fzd3b
ENSDARG00000042731
ENSDARG00000060004	fzd7a
ENSDARG00000027589	fzd7b
ENSDARG00000045444	fzd8a
ENSDARG00000001313	g2e3
ENSDARG00000037018	gab1
ENSDARG00000061042	gabbr2
ENSDARG00000090883	gabra3
ENSDARG00000043581	gadd45aa
ENSDARG00000069991
ENSDARG00000027744	gadd45ba
ENSDARG00000013576	gadd45bb
ENSDARG00000019417	gadd45ga
ENSDARG00000061335	galnt1
ENSDARG00000063636	galnt11
ENSDARG00000030292
ENSDARG00000059438	galnt18b
ENSDARG00000003829	galnt2
ENSDARG00000057303	galnt7
ENSDARG00000005522	galr1a
ENSDARG00000015775
ENSDARG00000090183	gapvd1
ENSDARG00000067984	gas1b
ENSDARG00000007804	gas6
ENSDARG00000074443	gas7a
ENSDARG00000016526	gata3
ENSDARG00000017821	gata5
ENSDARG00000006192	gatad2ab
ENSDARG00000007264	nipsnap2
ENSDARG00000002933	gbx2
ENSDARG00000018329	gc2
ENSDARG00000070453	gch1
ENSDARG00000013095	gclc
ENSDARG00000018953	gclm
ENSDARG00000035198	gcnt4a
ENSDARG00000002986	gda
ENSDARG00000058601	gdap1
ENSDARG00000073891	gdf10b
ENSDARG00000002760	gdf5
ENSDARG00000053479	gdf6a
ENSDARG00000005510	gdf6b
ENSDARG00000039959	gdnfa
ENSDARG00000025301	gfap
ENSDARG00000020746	gfi1aa
ENSDARG00000079947	gfi1b
ENSDARG00000057465	gfpt1
ENSDARG00000058513
ENSDARG00000013975
ENSDARG00000087704	gfra3
ENSDARG00000056651	gfra4a
ENSDARG00000070579	ggact.3
ENSDARG00000018342	ggt1b
ENSDARG00000014573
ENSDARG00000056230	ghsra
ENSDARG00000021975	ginm1
ENSDARG00000007624	gins1
ENSDARG00000002304	gins2
ENSDARG00000038847	gins3
ENSDARG00000029955	glb1l
ENSDARG00000013780
ENSDARG00000025641	gli2a
ENSDARG00000020884	gli2b
ENSDARG00000052131	gli3
ENSDARG00000016837	glipr2l
ENSDARG00000069726	glis3
ENSDARG00000042509	glod4
ENSDARG00000052769	glrbb
ENSDARG00000028106	glrx
ENSDARG00000062812	glsa
ENSDARG00000069054
ENSDARG00000017339
ENSDARG00000088439	gm2a
ENSDARG00000026629	gmds
ENSDARG00000028327	gmfb
ENSDARG00000035957	gmnn
ENSDARG00000061301	gmpr2
ENSDARG00000025826	gna12a
ENSDARG00000037924	gna13b
ENSDARG00000016364	gna15.1
ENSDARG00000018174	gnai2a
ENSDARG00000044760	gnaia
ENSDARG00000016676	gnao1a
ENSDARG00000044199	gnat1
ENSDARG00000060360
ENSDARG00000005944
ENSDARG00000003375	gng12a
ENSDARG00000038693	gng7
ENSDARG00000074401	gnpat
ENSDARG00000038116	gnrhr4
ENSDARG00000023766	gnsa
ENSDARG00000063197	golga2
ENSDARG00000075331	golga4
ENSDARG00000036295	golga7ba
ENSDARG00000052851	golph3
ENSDARG00000042031	gorab
ENSDARG00000026654	gosr1
ENSDARG00000090585	gpc1b
ENSDARG00000062430	gpd2
ENSDARG00000061586
ENSDARG00000029612	gpkow
ENSDARG00000004621	gpm6ab
ENSDARG00000063704
ENSDARG00000062934	gpr12
ENSDARG00000034572	gpr143
ENSDARG00000077310
ENSDARG00000059610	gpr146
ENSDARG00000059988
ENSDARG00000034975	gpr157
ENSDARG00000038700	gpr160
ENSDARG00000036616	gpr182
ENSDARG00000033296	gpr37b
ENSDARG00000042939
ENSDARG00000027222	adgrg1
ENSDARG00000068701	gpr85
ENSDARG00000021137	adgrv1
ENSDARG00000075141	gprc5bb
ENSDARG00000079092
ENSDARG00000013302	gpx8
ENSDARG00000006468	grap2a
ENSDARG00000074837
ENSDARG00000005414	grapa
ENSDARG00000022668	grapb
ENSDARG00000000588	grasp
ENSDARG00000002013	grb10a
ENSDARG00000035308	grb10b
ENSDARG00000070794	greb1
ENSDARG00000061391	grhl1
ENSDARG00000058342	grhl2a
ENSDARG00000061974	grhl2b
ENSDARG00000078552	grhl3
ENSDARG00000068264	grhpra
ENSDARG00000021352	gria1a
ENSDARG00000070173	gria2a
ENSDARG00000032714	gria1b
ENSDARG00000052765	gria2b
ENSDARG00000033382	grifin
ENSDARG00000069139	grik1a
ENSDARG00000026753	grik4
ENSDARG00000020602	grk7a
ENSDARG00000031712	grm3
ENSDARG00000040156	grm4
ENSDARG00000004954	grna
ENSDARG00000025081	grnb
ENSDARG00000069006	tle3b
ENSDARG00000002787	tle3a
ENSDARG00000037390	gsg1l
ENSDARG00000029501	gsk3aa
ENSDARG00000017803	gsk3b
ENSDARG00000011459	gsna
ENSDARG00000057338
ENSDARG00000020642	gtdc1
ENSDARG00000011000	gtf2a1
ENSDARG00000019489
ENSDARG00000006816	gtf2f2b
ENSDARG00000069538	gtf3c4
ENSDARG00000042900	gtpbp1l
ENSDARG00000013393	guca1b
ENSDARG00000014320	gucy2c
ENSDARG00000030340	guk1a
ENSDARG00000001733	gulp1a
ENSDARG00000044191	gxylt2
ENSDARG00000017058	gyltl1b
ENSDARG00000006687
ENSDARG00000087897	h2afy2
ENSDARG00000020504	h3f3a
ENSDARG00000068434	h3f3b.1
ENSDARG00000076487	haao
ENSDARG00000057498	habp2
ENSDARG00000062280	hace1
ENSDARG00000020529	hacl1
ENSDARG00000042983	has1
ENSDARG00000036987	has2
ENSDARG00000061385	haus3
ENSDARG00000068210
ENSDARG00000079305	hbae3
ENSDARG00000087084	hcar1-4
ENSDARG00000003051
ENSDARG00000095776	hccsa.2
ENSDARG00000012729	hcls1
ENSDARG00000023722	hcrtr2
ENSDARG00000037346
ENSDARG00000041204
ENSDARG00000056642	hdac9b
ENSDARG00000027826	pudp
ENSDARG00000042630	hebp2
ENSDARG00000054213	hectd1
ENSDARG00000056400	helt
ENSDARG00000078894	hemk1
ENSDARG00000059231	hephl1a
ENSDARG00000007097	her13
ENSDARG00000076857	her3
ENSDARG00000056438	her9
ENSDARG00000075887	herc3
ENSDARG00000034368	hexb
ENSDARG00000070538	hey1
ENSDARG00000060397	hhip
ENSDARG00000062501	hhipl1
ENSDARG00000036236
ENSDARG00000007959	hibadhb
ENSDARG00000055493	hic1
ENSDARG00000034293	hif1ab
ENSDARG00000074286	hint3
ENSDARG00000062972	hip1
ENSDARG00000042518	hipk2
ENSDARG00000035519	histh1l
ENSDARG00000079528
ENSDARG00000037154	hivep3b
ENSDARG00000039452	hk1
ENSDARG00000026964
ENSDARG00000009134	hlx1
ENSDARG00000052673	sept7b
ENSDARG00000018913	hmbox1b
ENSDARG00000016936	hmcn1
ENSDARG00000079327	hmcn2
ENSDARG00000028335	hmga1a
ENSDARG00000069912	hmga2
ENSDARG00000079772
ENSDARG00000030479	hmgb1b
ENSDARG00000021220	hmgcl
ENSDARG00000088740	hmgcll1
ENSDARG00000059301
ENSDARG00000052738
ENSDARG00000036754	hmgn3
ENSDARG00000009470	hnf1a
ENSDARG00000021494	hnf4a
ENSDARG00000012796	hnmt
ENSDARG00000059351	hnrnpa3
ENSDARG00000014569	hnrnpr
ENSDARG00000010789	homer3b
ENSDARG00000042946	hook1
ENSDARG00000008174	hoxb1a
ENSDARG00000070353	hoxc13a
ENSDARG00000070337	hoxc1a
ENSDARG00000044669	hp1bp3
ENSDARG00000078163	hpse2
ENSDARG00000070524
ENSDARG00000005651	hrasb
ENSDARG00000052425	hrh1
ENSDARG00000012249	hs3st1
ENSDARG00000059616	hs3st2
ENSDARG00000059594
ENSDARG00000086645	hs3st3b1b
ENSDARG00000059903	hs3st3l
ENSDARG00000052648	hs3st4
ENSDARG00000071501	hs6st1b
ENSDARG00000071217	hs6st3a
ENSDARG00000001975	hsd11b2
ENSDARG00000015709	hsd17b12a
ENSDARG00000035872	hsd17b12b
ENSDARG00000045553	hsd17b2
ENSDARG00000088140	hsd17b7
ENSDARG00000091751
ENSDARG00000069926	hsd3b1
ENSDARG00000002523	hsdl2
ENSDARG00000053097	hsf2
ENSDARG00000003570	hsp90b1
ENSDARG00000040984	hspa13
ENSDARG00000058365	hspb8
ENSDARG00000076564	hspg2
ENSDARG00000070940	htr2b
ENSDARG00000038869	htr5aa
ENSDARG00000068557	htr5ab
ENSDARG00000032831	htra1a
ENSDARG00000014907	htra1b
ENSDARG00000016405
ENSDARG00000091317	hunk
ENSDARG00000007955	iars
ENSDARG00000040764	id1
ENSDARG00000055283	id2a
ENSDARG00000054823	id3
ENSDARG00000045131	id4
ENSDARG00000071699	ids
ENSDARG00000062101	iffo2a
ENSDARG00000007444	ift81
ENSDARG00000002184	igbp1
ENSDARG00000027423	igf1ra
ENSDARG00000034434	igf1rb
ENSDARG00000018643	igf2a
ENSDARG00000033307	igf2b
ENSDARG00000061478	igf2bp1
ENSDARG00000014947
ENSDARG00000052470	igfbp2a
ENSDARG00000031422	igfbp2b
ENSDARG00000039264	igfbp5a
ENSDARG00000025348	igfbp5b
ENSDARG00000017389
ENSDARG00000017217	igsf11
ENSDARG00000031049	igsf21a
ENSDARG00000056084	igsf21b
ENSDARG00000010408	igsf9b
ENSDARG00000070606	ikbke
ENSDARG00000005419
ENSDARG00000078740
ENSDARG00000037553	il1rapl2
ENSDARG00000078649	il21r.2
ENSDARG00000069128
ENSDARG00000091003	il34
ENSDARG00000070398
ENSDARG00000008075	illr4
ENSDARG00000055339	0
ENSDARG00000070446
ENSDARG00000077318	CR376737.1
ENSDARG00000061640	sipa1l2
ENSDARG00000012947	ska2
ENSDARG00000076364	0
ENSDARG00000076009
ENSDARG00000087515
ENSDARG00000018345
ENSDARG00000004925	immp2l
ENSDARG00000054540	imp4
ENSDARG00000059411	impa2
ENSDARG00000042336	impdh1a
ENSDARG00000019116	ing1
ENSDARG00000013042
ENSDARG00000012671	inhbaa
ENSDARG00000024759	inhbab
ENSDARG00000040777	inhbb
ENSDARG00000070432	ino80
ENSDARG00000010658	insig1
ENSDARG00000091756	insm1a
ENSDARG00000053301	insm1b
ENSDARG00000019300	ints7
ENSDARG00000067913	ints9
ENSDARG00000008310	ip6k2a
ENSDARG00000076699	ipmka
ENSDARG00000060618	ipo13
ENSDARG00000058159	ipo8
ENSDARG00000016753	ipo9
ENSDARG00000003446	ippk
ENSDARG00000057276	iqca1
ENSDARG00000078888	iqgap1
ENSDARG00000060010	iqgap2
ENSDARG00000077709	iqsec2b
ENSDARG00000036903	irak1bp1
ENSDARG00000021466	ireb2
ENSDARG00000032768
ENSDARG00000006275
ENSDARG00000004297	irf2bpl
ENSDARG00000006560	irf4a
ENSDARG00000045681	irf5
ENSDARG00000054087	irs1
ENSDARG00000009510
ENSDARG00000056594	irx1b
ENSDARG00000001785	irx2a
ENSDARG00000052947
ENSDARG00000035648	irx4a
ENSDARG00000036051	irx4b
ENSDARG00000034043	irx5a
ENSDARG00000034420	irx6a
ENSDARG00000004023	isl1
ENSDARG00000003971	isl2a
ENSDARG00000053499	isl2b
ENSDARG00000020541	ism1
ENSDARG00000060069	isoc1
ENSDARG00000036086	itga11a
ENSDARG00000062974	itga2.2
ENSDARG00000037917	itga3a
ENSDARG00000012824	itga3b
ENSDARG00000061186
ENSDARG00000069946	itga6b
ENSDARG00000056018	itga6l
ENSDARG00000006314	itgav
ENSDARG00000071863	itgb1a
ENSDARG00000053255
ENSDARG00000053232	itgb1b.1
ENSDARG00000022689	itgb1b.2
ENSDARG00000007169	itgb1bp1
ENSDARG00000016939	itgb2
ENSDARG00000028507	itgb4
ENSDARG00000012942	itgb5
ENSDARG00000002494	itgb6
ENSDARG00000007534	itln1
ENSDARG00000093796	itln2
ENSDARG00000036084	itln2
ENSDARG00000053832
ENSDARG00000039650	itm2cb
ENSDARG00000010059	itpkb
ENSDARG00000002994	itpkca
ENSDARG00000067741	itpkcb
ENSDARG00000014655	itpr1a
ENSDARG00000011909	itpr2
ENSDARG00000061741	itpr3
ENSDARG00000054973	itsn2b
ENSDARG00000031100	ivns1abpa
ENSDARG00000030289	jag1a
ENSDARG00000013168	jag1b
ENSDARG00000060925	jarid2a
ENSDARG00000062268	jarid2b
ENSDARG00000036243
ENSDARG00000056793	jazf1b
ENSDARG00000043531	jun
ENSDARG00000070787	jupa
ENSDARG00000078117
ENSDARG00000063538	kalrnb
ENSDARG00000056318	kansl2
ENSDARG00000018907	kat6a
ENSDARG00000055429	kat6b
ENSDARG00000021827	katna1
ENSDARG00000078518	kazald2
ENSDARG00000062053	kif1bp
ENSDARG00000070698	kbtbd8
ENSDARG00000067656	kcmf1
ENSDARG00000090580
ENSDARG00000008140	kcnab1a
ENSDARG00000032799	kcnd2
ENSDARG00000056101	kcnd3
ENSDARG00000061493
ENSDARG00000043220	kcnh5a
ENSDARG00000069117	kcnh5b
ENSDARG00000001803	kcnh6a
ENSDARG00000062640	kcnh8
ENSDARG00000022109
ENSDARG00000017880	kcnip3b
ENSDARG00000017254	kcnk1b
ENSDARG00000079840	kcnma1a
ENSDARG00000059798	kcnq1
ENSDARG00000069954	kcnq5a
ENSDARG00000069953	kcnq5b
ENSDARG00000045893	kctd15a
ENSDARG00000040912	kdelr3
ENSDARG00000060679	kdm1a
ENSDARG00000036593	kdm2ba
ENSDARG00000046010	kdm2bb
ENSDARG00000019103	kdm4ab
ENSDARG00000006124	kdm5c
ENSDARG00000061759	kdm6a
ENSDARG00000059794	kdm6al
ENSDARG00000056929	kdm6bb
ENSDARG00000073859	kif13bb
ENSDARG00000062187	kif14
ENSDARG00000053026	kif19
ENSDARG00000037020	kif1b
ENSDARG00000061131	kif21a
ENSDARG00000014943	kif23
ENSDARG00000075251
ENSDARG00000054978	kifc3
ENSDARG00000075806	kirrel3a
ENSDARG00000001634	kirrel1a
ENSDARG00000056998	kirrel1b
ENSDARG00000043317	kita
ENSDARG00000079862	kl
ENSDARG00000075485
ENSDARG00000030844	klf11a
ENSDARG00000013794	klf11b
ENSDARG00000015312	klf12a
ENSDARG00000032197	klf12b
ENSDARG00000061368	klf13
ENSDARG00000091127	klf15
ENSDARG00000040432	klf2b
ENSDARG00000015495	klf3
ENSDARG00000079922	klf4
ENSDARG00000015506	klf5a
ENSDARG00000062106	klf5b
ENSDARG00000029072	klf6a
ENSDARG00000073857	klf7a
ENSDARG00000043821	klf7b
ENSDARG00000018430
ENSDARG00000026990	klhl6
ENSDARG00000007523	kmt2e
ENSDARG00000052641	kpna3
ENSDARG00000010844	kras
ENSDARG00000062579	kremen1
ENSDARG00000011246	krr1
ENSDARG00000036840	krt15
ENSDARG00000036830	krt17
ENSDARG00000094041	krt17
ENSDARG00000017624	krt4
ENSDARG00000058371	krt5
ENSDARG00000058358	krt8
ENSDARG00000025983	l3mbtl3
ENSDARG00000087250
ENSDARG00000071462	lama3
ENSDARG00000058543	lama5
ENSDARG00000089288
ENSDARG00000039133	lamb4
ENSDARG00000036279	lamc1
ENSDARG00000092610	lamp1
ENSDARG00000075337	lars2
ENSDARG00000089031	larsa
ENSDARG00000090988	larsa
ENSDARG00000057867	lasp1
ENSDARG00000035169	layna
ENSDARG00000014013	lbr
ENSDARG00000018321	lbx1a
ENSDARG00000062375
ENSDARG00000070907
ENSDARG00000092404	0
ENSDARG00000040856
ENSDARG00000038845	ldhd
ENSDARG00000031894	lef1
ENSDARG00000091085	lepa
ENSDARG00000071448
ENSDARG00000037879	lfng
ENSDARG00000044059	lft2
ENSDARG00000044001	lgals3b
ENSDARG00000025903	lgals9l1
ENSDARG00000055525	lgalslb
ENSDARG00000039150	lgmn
ENSDARG00000026081	lhcgr
ENSDARG00000004363	lhfp
ENSDARG00000014018	lhx1a
ENSDARG00000007944	lhx1b
ENSDARG00000039458	lhx4
ENSDARG00000057936	lhx5
ENSDARG00000056979	lhx9
ENSDARG00000042909
ENSDARG00000052553	lig3
ENSDARG00000060620	lig4
ENSDARG00000074020
ENSDARG00000003022	limk1b
ENSDARG00000005104	limk2
ENSDARG00000026985	lims1
ENSDARG00000027322	lin7c
ENSDARG00000034165	lingo1a
ENSDARG00000069970	lingo2b
ENSDARG00000053476	lipca
ENSDARG00000063037	lipea
ENSDARG00000078373
ENSDARG00000069852	lipt2
ENSDARG00000023920	llgl2
ENSDARG00000069980	lman1
ENSDARG00000017312	lmbrd2b
ENSDARG00000078094	lmf2a
ENSDARG00000034504	lmo1
ENSDARG00000095019	lmo2
ENSDARG00000054749	lmo4b
ENSDARG00000004930	lmo7a
ENSDARG00000053535	lmo7b
ENSDARG00000076324	lmtk2
ENSDARG00000019306
ENSDARG00000068365	lmx1bb
ENSDARG00000063646	lnpa
ENSDARG00000043323	lnx1
ENSDARG00000054451	loxl1
ENSDARG00000025089	loxl4
ENSDARG00000044213
ENSDARG00000062552	lpar6a
ENSDARG00000069441	lpar6b
ENSDARG00000061121	adgrl3.1
ENSDARG00000020239	lpin1
ENSDARG00000087697	lpl
ENSDARG00000023578	lpp
ENSDARG00000078561	lrig2
ENSDARG00000045574	lrmp
ENSDARG00000029146	lrp1ab
ENSDARG00000004789	lrp1ba
ENSDARG00000094171	lrp1ba
ENSDARG00000006921	lrp5
ENSDARG00000040621	lrrc32
ENSDARG00000063215	lrrc3b
ENSDARG00000069402	lrrc4.1
ENSDARG00000010400	lrrfip2
ENSDARG00000006169	lrrk2
ENSDARG00000060115	lrrn1
ENSDARG00000052713	lrrtm1
ENSDARG00000023852	lsm4
ENSDARG00000036995	lsm6
ENSDARG00000014366	luc7l3
ENSDARG00000045580	lum
ENSDARG00000068247	luzp2
ENSDARG00000053113	ly75
ENSDARG00000004307	lypd6
ENSDARG00000077643	lypd6b
ENSDARG00000091771	lysmd2
ENSDARG00000068702	lysmd4
ENSDARG00000057789	lyz
ENSDARG00000074597	lzts2a
ENSDARG00000055089
ENSDARG00000040717	macc1
ENSDARG00000028533	macf1a
ENSDARG00000033852	mad1l1
ENSDARG00000004713	mad2l1
ENSDARG00000015890	mafa
ENSDARG00000044155	mafaa
ENSDARG00000017121	mafba
ENSDARG00000070542	mafbb
ENSDARG00000073695	mamdc2b
ENSDARG00000079552	maml3
ENSDARG00000005652	man1a1
ENSDARG00000023712	mao
ENSDARG00000044638
ENSDARG00000055052	map2
ENSDARG00000007825	map2k1
ENSDARG00000006609	map2k2a
ENSDARG00000068918	map2k2b
ENSDARG00000011851	map2k5
ENSDARG00000005567
ENSDARG00000008279	map2k7
ENSDARG00000088180
ENSDARG00000053303
ENSDARG00000020469	map3k7
ENSDARG00000071357	map4k3b
ENSDARG00000060304
ENSDARG00000060341
ENSDARG00000062543
ENSDARG00000025747
ENSDARG00000032103	mapk6
ENSDARG00000077364	mapk9
ENSDARG00000002552	mapkapk2a
ENSDARG00000002659	mapre1b
ENSDARG00000037487	march1
ENSDARG00000075212	march11
ENSDARG00000096375	march7
ENSDARG00000057772	march7
ENSDARG00000062489	march8
ENSDARG00000008803	marcksb
ENSDARG00000079905	mark2a
ENSDARG00000032458	mark2b
ENSDARG00000019345	mark3a
ENSDARG00000011724	marveld1
ENSDARG00000078270	CU467961.1
ENSDARG00000037121	mat2ab
ENSDARG00000012932	mat2b
ENSDARG00000000394	matr3l1.1
ENSDARG00000075952	mbd2
ENSDARG00000059689	mblac2
ENSDARG00000052978	mbnl1
ENSDARG00000018460	mbnl2
ENSDARG00000029356	mboat1
ENSDARG00000031845	mboat2a
ENSDARG00000089413	mbpb
ENSDARG00000020237	mc1r
ENSDARG00000017571	mccc2
ENSDARG00000075859	mcf2la
ENSDARG00000039757	mcfd2
ENSDARG00000037048
ENSDARG00000008363	mcl1b
ENSDARG00000073970	mctp2b
ENSDARG00000045675	mdm1
ENSDARG00000033443	mdm2
ENSDARG00000057513	mdm4
ENSDARG00000008976	mdn1
ENSDARG00000086153
ENSDARG00000015453
ENSDARG00000060808	mecom
ENSDARG00000032326	mecr
ENSDARG00000053884	med13a
ENSDARG00000032459
ENSDARG00000029459
ENSDARG00000031756	mef2aa
ENSDARG00000029764	mef2ca
ENSDARG00000009418	mef2cb
ENSDARG00000012078	meis1b
ENSDARG00000077840	meis2b
ENSDARG00000042361
ENSDARG00000002937	meis1a
ENSDARG00000030759	melk
ENSDARG00000037533	mep1b
ENSDARG00000074695	mertka
ENSDARG00000063030	mesdc2
ENSDARG00000017078	mespaa
ENSDARG00000068761	mespab
ENSDARG00000070903	met
ENSDARG00000069261	metap2a
ENSDARG00000042033	mettl11b
ENSDARG00000070278	mettl14
ENSDARG00000055838	mettl16
ENSDARG00000079080	mettl20
ENSDARG00000008105	mettl2a
ENSDARG00000058369	mex3b
ENSDARG00000059367	mfap2
ENSDARG00000042925	mfng
ENSDARG00000086786	mfsd10
ENSDARG00000030630	mfsd2aa
ENSDARG00000035909	mfsd2ab
ENSDARG00000032318	mfsd6a
ENSDARG00000041791	mgat4c
ENSDARG00000071506	mgat5
ENSDARG00000071345	mgst2
ENSDARG00000024143
ENSDARG00000074765	mhc1zja
ENSDARG00000092162	mhc1zaa
ENSDARG00000020395	mical2b
ENSDARG00000097017	mical3a
ENSDARG00000021979	mical3a
ENSDARG00000052694
ENSDARG00000017834	micall2b
ENSDARG00000018524	midn
ENSDARG00000010995
ENSDARG00000055344	mipep
ENSDARG00000003732	mitfa
ENSDARG00000037833	mitfb
ENSDARG00000076229	mkl1b
ENSDARG00000025576	mkln1
ENSDARG00000018411	mknk1
ENSDARG00000015164	mknk2b
ENSDARG00000075450	mkxa
ENSDARG00000077301	mlf1
ENSDARG00000045401	mllt10
ENSDARG00000006754	mllt3
ENSDARG00000059474	mlxip
ENSDARG00000005870	mmadhc
ENSDARG00000040387	mmd
ENSDARG00000012395	mmp13a
ENSDARG00000015797
ENSDARG00000002235	mmp14a
ENSDARG00000008388	mmp14b
ENSDARG00000079248	mn1b
ENSDARG00000073988	mntb
ENSDARG00000023214	mob2a
ENSDARG00000012005	mob2b
ENSDARG00000019113	mob3a
ENSDARG00000056085	mob4
ENSDARG00000008239	mocs3
ENSDARG00000043271	morc3b
ENSDARG00000041155	morf4l1
ENSDARG00000015829	mov10a
ENSDARG00000061177	mov10b.1
ENSDARG00000031136	moxd1
ENSDARG00000053453	mpp2a
ENSDARG00000010957	mpp2b
ENSDARG00000006272	mpp5a
ENSDARG00000008366
ENSDARG00000045416	mppe1
ENSDARG00000006889	mpped2a
ENSDARG00000059048	mpzl1l
ENSDARG00000027345	mpzl2b
ENSDARG00000074763	mrap2a
ENSDARG00000028894	mrgbp
ENSDARG00000059658	mrm1
ENSDARG00000054606	mrpl1
ENSDARG00000056903	mrpl13
ENSDARG00000068886	mrpl14
ENSDARG00000045696	mrpl23
ENSDARG00000039667	mrpl38
ENSDARG00000063249	mrpl9
ENSDARG00000024465	mrps18a
ENSDARG00000090838
ENSDARG00000018073	mrps22
ENSDARG00000059234	mrps27
ENSDARG00000043796	ms4a17a.7
ENSDARG00000094643	ms4a17c.1
ENSDARG00000032614	msi2b
ENSDARG00000055876	msmo1
ENSDARG00000045658	msrb3
ENSDARG00000007641	msx1a
ENSDARG00000013031	mta2
ENSDARG00000037261	mtap
ENSDARG00000042221	mthfd1l
ENSDARG00000054199	mthfd2l
ENSDARG00000037560	mtm1
ENSDARG00000010601	mtmr10
ENSDARG00000059817	mtmr12
ENSDARG00000016794	mtmr6
ENSDARG00000012057	mtnr1al
ENSDARG00000053833	mtnr1ba
ENSDARG00000076271
ENSDARG00000008637	mtp
ENSDARG00000028943	mtss1la
ENSDARG00000071562	mtus1a
ENSDARG00000000102
ENSDARG00000060554	mut
ENSDARG00000004130	mvk
ENSDARG00000040884	mxi1
ENSDARG00000028323
ENSDARG00000045695	myca
ENSDARG00000007241	mycb
ENSDARG00000077473	mych
ENSDARG00000006003	mycla
ENSDARG00000034956	myclb
ENSDARG00000006837	mycn
ENSDARG00000063295	myh9a
ENSDARG00000001014	myh9b
ENSDARG00000014433
ENSDARG00000008030	myl9b
ENSDARG00000008859	mylipa
ENSDARG00000055118	mylipb
ENSDARG00000076348	mylk3
ENSDARG00000034801	mylka
ENSDARG00000017004	myo10
ENSDARG00000075292	myo15aa
ENSDARG00000078582	myo16
ENSDARG00000061862	myo18ab
ENSDARG00000024694	myo1b
ENSDARG00000061635	myo5aa
ENSDARG00000009438	myog
ENSDARG00000012311	myoz2a
ENSDARG00000034693	mysm1
ENSDARG00000074030	myt1a
ENSDARG00000089464
ENSDARG00000057928	mzt2b
ENSDARG00000035776	n6amt1
ENSDARG00000075446	naa25
ENSDARG00000090570	naa40
ENSDARG00000024109	naa40
ENSDARG00000042940	nab1a
ENSDARG00000004692	nabp1a
ENSDARG00000043685	nabp1b
ENSDARG00000007181	nadk2
ENSDARG00000009903
ENSDARG00000011301	nae1
ENSDARG00000057929	naf1
ENSDARG00000075143	nanp
ENSDARG00000070560	nap1l4a
ENSDARG00000068868	nap1l4b
ENSDARG00000009252	napepld
ENSDARG00000001879	nav2b
ENSDARG00000005476	nav3
ENSDARG00000057508
ENSDARG00000070688	ncalda
ENSDARG00000011334	ncaldb
ENSDARG00000056181	ncam1a
ENSDARG00000007220	ncam1b
ENSDARG00000017466	ncam2
ENSDARG00000060023	ncapg2
ENSDARG00000020427	nceh1a
ENSDARG00000062087	nceh1b.1
ENSDARG00000018206	nck2a
ENSDARG00000043361	nck2b
ENSDARG00000018257	ncoa1
ENSDARG00000077404	ncoa3
ENSDARG00000021439	ncoa4
ENSDARG00000000966	ncor2
ENSDARG00000054186	ncs1b
ENSDARG00000010953	ndel1a
ENSDARG00000038190
ENSDARG00000008057
ENSDARG00000057096	ndr1
ENSDARG00000041776	ndst3
ENSDARG00000014915	ndufab1b
ENSDARG00000061629	ndufaf5
ENSDARG00000037259	ndufb6
ENSDARG00000052840	ndufs4
ENSDARG00000013044	ndufv2
ENSDARG00000060006	nedd4l
ENSDARG00000058891
ENSDARG00000021607	negr1
ENSDARG00000022350	nek1
ENSDARG00000056966	nek7
ENSDARG00000062797	nell2b
ENSDARG00000008937
ENSDARG00000032765	net1
ENSDARG00000029452
ENSDARG00000019566	neurod1
ENSDARG00000016854	neurod2
ENSDARG00000020794	neurod6b
ENSDARG00000056130	neurog1
ENSDARG00000020204	nf2a
ENSDARG00000061099	nfasca
ENSDARG00000042824	nfe2l2a
ENSDARG00000019810	nfe2l3
ENSDARG00000062420	nfia
ENSDARG00000043226	nfixa
ENSDARG00000061836	nfixb
ENSDARG00000005481	nfkbiaa
ENSDARG00000042004	nfya
ENSDARG00000001621	nfyal
ENSDARG00000070151	nfyc
ENSDARG00000053475	ngb
ENSDARG00000014050	ngfb
ENSDARG00000089223	ngfrb
ENSDARG00000032984
ENSDARG00000025495	nhlh2
ENSDARG00000069677	nicn1
ENSDARG00000068710	nid1a
ENSDARG00000009471	nid2b
ENSDARG00000060298	nin
ENSDARG00000079824	ninj2
[truncated: 1,937 more rows]

## Sheet: 6,547 zebra genes - human spec
Ensembl gene ID	Gene name
ENSDARG00000054941	ldlrad4b
ENSDARG00000070555	ldlrad4a
ENSDARG00000090202	rbm11
ENSDARG00000054543	samsn1a
ENSDARG00000041407	rmdn3
ENSDARG00000036584	st8sia5
ENSDARG00000087402
ENSDARG00000052114	crtc3
ENSDARG00000055669
ENSDARG00000068628	rab8b
ENSDARG00000009505	prelid3b
ENSDARG00000089853	si:dkey-22n8.3
ENSDARG00000077967	si:ch211-140m22.7
ENSDARG00000091397
ENSDARG00000005612	aph1b
ENSDARG00000063614	zgc:153395
ENSDARG00000006389	smad2
ENSDARG00000079453	atp8b4
ENSDARG00000021455	strbp
ENSDARG00000055917	nipa1
ENSDARG00000013837	spo11
ENSDARG00000045644	ca12
ENSDARG00000060081	crb2b
ENSDARG00000089347
ENSDARG00000016744
ENSDARG00000040013
ENSDARG00000026738
ENSDARG00000088119
ENSDARG00000039196	greb1l
ENSDARG00000087505
ENSDARG00000075454	hdc
ENSDARG00000045641	usp3
ENSDARG00000089716
ENSDARG00000041566
ENSDARG00000067759
ENSDARG00000060102	kank1a
ENSDARG00000037963	nek6
ENSDARG00000090617	ctif
ENSDARG00000027353	zmym2
ENSDARG00000094966
ENSDARG00000037962	psmb7
ENSDARG00000023362	nr5a1b
ENSDARG00000017704
ENSDARG00000005648	olfml2a
ENSDARG00000077057	esco1
ENSDARG00000096995	fbxl22
ENSDARG00000018334	rpl35
ENSDARG00000035433	arpc5lb
ENSDARG00000015002	cdh4
ENSDARG00000008979	golga1
ENSDARG00000044691	ppp1r3b
ENSDARG00000077901	herc1
ENSDARG00000042555	dym
ENSDARG00000004527	pin4
ENSDARG00000042707	cx30.3
ENSDARG00000077650	tnksa
ENSDARG00000068192	taf4a
ENSDARG00000036750
ENSDARG00000006257	vldlr
ENSDARG00000002479	ercc6l
ENSDARG00000003675	cryl1
ENSDARG00000061096	dapk2a
ENSDARG00000062906	kcnv2b
ENSDARG00000076644	kcnv2a
ENSDARG00000039840
ENSDARG00000058990	slc35a2
ENSDARG00000087779	pum3
ENSDARG00000027234	ift88
ENSDARG00000069143	map3k7cl
ENSDARG00000010700	il17d
ENSDARG00000062553	bach1a
ENSDARG00000061268	ago2
ENSDARG00000071336	mif
ENSDARG00000035831
ENSDARG00000079289
ENSDARG00000017388	gstt1b
ENSDARG00000023516
ENSDARG00000078864	lats2
ENSDARG00000089310	gc
ENSDARG00000088377	rp1l1b
ENSDARG00000089458	rp1l1a
ENSDARG00000075206	si:dkey-100n19.2
ENSDARG00000040627	grik1b
ENSDARG00000057529	itpa
ENSDARG00000091913
ENSDARG00000089695
ENSDARG00000031044	lipg
ENSDARG00000043480	rbbp8
ENSDARG00000015807	rab22a
ENSDARG00000086964
ENSDARG00000071074	rccd1
ENSDARG00000092798	ppib
ENSDARG00000043410	xkr6b
ENSDARG00000020443	xkr6a
ENSDARG00000055066	zdhhc20a
ENSDARG00000063574	mtg2
ENSDARG00000075532	slc4a11
ENSDARG00000009939	micu2
ENSDARG00000010511
ENSDARG00000005098	zgc:86764
ENSDARG00000070055	arfip1
ENSDARG00000038881	acaa2
ENSDARG00000075557	apcdd1l
ENSDARG00000086520
ENSDARG00000025920	tiam1b
ENSDARG00000091777	mapkap1
ENSDARG00000038369
ENSDARG00000040424
ENSDARG00000040431
ENSDARG00000009874	cyp2k31
ENSDARG00000040433	cyp2k22
ENSDARG00000038366
ENSDARG00000040426
ENSDARG00000038367
ENSDARG00000058458
ENSDARG00000038371
ENSDARG00000062003	myo5b
ENSDARG00000093553
ENSDARG00000061810	si:dkey-110c1.10
ENSDARG00000044813	vps33b
ENSDARG00000002217	scocb
ENSDARG00000087333	scoca
ENSDARG00000091042	sacs
ENSDARG00000060534	sgpp1
ENSDARG00000031817	trim2a
ENSDARG00000076174	trim2b
ENSDARG00000040435
ENSDARG00000077054	fam198b
ENSDARG00000062044
ENSDARG00000077093	scaf4a
ENSDARG00000041348	cyp19a1a
ENSDARG00000009852
ENSDARG00000071116	eepd1
ENSDARG00000033706	adora2aa
ENSDARG00000021405	chd3
ENSDARG00000015134	camkk1b
ENSDARG00000045944	slc6a1a
ENSDARG00000035759
ENSDARG00000091619	mvb12ba
ENSDARG00000079478	mvb12bb
ENSDARG00000069762
ENSDARG00000020961
ENSDARG00000074250
ENSDARG00000090841
ENSDARG00000090685	tmem241
ENSDARG00000078789	tmem184c
ENSDARG00000087043
ENSDARG00000060308	urb1
ENSDARG00000079434	tmem131l
ENSDARG00000059310
ENSDARG00000089221	si:ch211-195o20.7
ENSDARG00000079848	gmps
ENSDARG00000076283	snrpd3l
ENSDARG00000078435	anapc13
ENSDARG00000057427	sv2ba
ENSDARG00000090540
ENSDARG00000060711	sv2bb
ENSDARG00000058318	c1qtnf9
ENSDARG00000087252
ENSDARG00000010075	CR792422.1
ENSDARG00000033635	NPFFR2
ENSDARG00000006011	klhl42
ENSDARG00000094616	zgc:113984
ENSDARG00000092057	si:dkey-90l23.1
ENSDARG00000095741	si:ch1073-75o15.3
ENSDARG00000089869	zgc:172218
ENSDARG00000032156	zgc:171776
ENSDARG00000070132	aste1a
ENSDARG00000062530	ASTE1
ENSDARG00000069934	parp4
ENSDARG00000068296
ENSDARG00000018726	slco3a1
ENSDARG00000087021
ENSDARG00000061570
ENSDARG00000056008	atp5g1
ENSDARG00000069560	kcnh3
ENSDARG00000016476
ENSDARG00000095378	gdf10a
ENSDARG00000088586
ENSDARG00000031737	pthlha
ENSDARG00000071070	pthlhb
ENSDARG00000089152
ENSDARG00000068417
ENSDARG00000045519	sfmbt2
ENSDARG00000077389
ENSDARG00000073755
ENSDARG00000074145
ENSDARG00000074348
ENSDARG00000079285
ENSDARG00000078262
ENSDARG00000075115
ENSDARG00000077755
ENSDARG00000069223
ENSDARG00000060127	adamts3
ENSDARG00000090071	rxfp1
ENSDARG00000077207	lzts2b
ENSDARG00000035181	slc25a46
ENSDARG00000069385
ENSDARG00000070677	fezf2
ENSDARG00000079340
ENSDARG00000010124	sp5l
ENSDARG00000005846	SP5
ENSDARG00000076571	sp5a
ENSDARG00000023151	ucp1
ENSDARG00000076431
ENSDARG00000079366	ppp1r9ba
ENSDARG00000075055	ggt1l2.1
ENSDARG00000087054	ggt1l2.2
ENSDARG00000023526	ggt1a
ENSDARG00000087063
ENSDARG00000092350	si:dkey-222h21.12
ENSDARG00000078008
ENSDARG00000088026
ENSDARG00000091140	pik3r6b
ENSDARG00000075730	dnph1
ENSDARG00000010481	bzw1a
ENSDARG00000091615
ENSDARG00000003085	stambpl1
ENSDARG00000037758	tlr2
ENSDARG00000086554
ENSDARG00000037874	cyp3c2
ENSDARG00000070021	cyp3c4
ENSDARG00000037873	cyp3c3
ENSDARG00000067850	jund
ENSDARG00000057331	kcnk7
ENSDARG00000090830	tmem132e
ENSDARG00000039439	il22ra2
ENSDARG00000037647	rnf175
ENSDARG00000039131	atp1a1a.3
ENSDARG00000068910	nos1
ENSDARG00000059900	tbc1d9
ENSDARG00000018788	st8sia2
ENSDARG00000088075
ENSDARG00000088004
ENSDARG00000063373
ENSDARG00000093406	zgc:111986
ENSDARG00000070331	muc5.1
ENSDARG00000060302
ENSDARG00000040148
ENSDARG00000016350	cap1
ENSDARG00000040741	kcnab1b
ENSDARG00000053240	kif6
ENSDARG00000044161	grid1b
ENSDARG00000074583	grid1a
ENSDARG00000074582	graf4b
ENSDARG00000043877	mmachc
ENSDARG00000088407
ENSDARG00000025699	mbd1b
ENSDARG00000009525	tial1
ENSDARG00000070050	sfrp2
ENSDARG00000040719
ENSDARG00000087780	tiam2a
ENSDARG00000086288	scg3
ENSDARG00000087807
ENSDARG00000024030	angptl2a
ENSDARG00000068369	angptl2b
ENSDARG00000078231
ENSDARG00000024936
ENSDARG00000093661
ENSDARG00000029215	ube2z
ENSDARG00000035227
ENSDARG00000087489	fam124b
ENSDARG00000086142
ENSDARG00000061798	arhgap27l
ENSDARG00000037286	DCHS2
ENSDARG00000092716	VASH1
ENSDARG00000089043	ptpn6
ENSDARG00000075029
ENSDARG00000009524	rnf150b
ENSDARG00000025850	rps21
ENSDARG00000070108	dek
ENSDARG00000056387	rnf17
ENSDARG00000052030	akr1a1b
ENSDARG00000053939	tgfa
ENSDARG00000060631
ENSDARG00000070056	adora1a
ENSDARG00000075694	adora1b
ENSDARG00000005595	adgb
ENSDARG00000091434
ENSDARG00000014657	zgc:171731
ENSDARG00000070567	cadpsb
ENSDARG00000043661	cadpsa
ENSDARG00000053776
ENSDARG00000068709	fam174b
ENSDARG00000038814	myrip
ENSDARG00000075706	si:ch211-106h4.9
ENSDARG00000037283	plrg1
ENSDARG00000077011	uhrf1bp1
ENSDARG00000015623	cecr1b
ENSDARG00000003421	igf2bp2a
ENSDARG00000021151	ptpreb
ENSDARG00000058556	muc5.2
ENSDARG00000089256
ENSDARG00000090771
ENSDARG00000073938
ENSDARG00000040245	kpnb3
ENSDARG00000045665
ENSDARG00000020494	znf330
ENSDARG00000076650	pde9al
ENSDARG00000057625	dusp14
ENSDARG00000073841	herc2
ENSDARG00000074485
ENSDARG00000076501	asxl2
ENSDARG00000089434	etv7
ENSDARG00000038743	copb2
ENSDARG00000090602
ENSDARG00000034222	hs1bp3
ENSDARG00000097537	wwp1
ENSDARG00000055357	leo1
ENSDARG00000089654
ENSDARG00000090666
ENSDARG00000089389
ENSDARG00000075567	fbxl20
ENSDARG00000036853
ENSDARG00000027099	psmc4
ENSDARG00000060917	anln
ENSDARG00000020344
ENSDARG00000018121	cenpj
ENSDARG00000041301	crybb3
ENSDARG00000069895	CR392036.1
ENSDARG00000096989	fam110c
ENSDARG00000036778	hbs1l
ENSDARG00000075641	steap3
ENSDARG00000020298	btg2
ENSDARG00000039208	nasp
ENSDARG00000078319	si:ch211-280c16.1
ENSDARG00000093474
ENSDARG00000071163
ENSDARG00000056443	zgc:152753
ENSDARG00000025871
ENSDARG00000077680
ENSDARG00000090099	si:dkeyp-67a8.4
ENSDARG00000076269	zgc:172131
ENSDARG00000074304
ENSDARG00000074598
ENSDARG00000075626	zgc:172090
ENSDARG00000076158	zgc:165583
ENSDARG00000087454
ENSDARG00000035088	si:ch211-254c8.3
ENSDARG00000041333	si:dkey-125e8.4
ENSDARG00000092823	si:dkeyp-67a8.4
ENSDARG00000052899	CU550714.1
ENSDARG00000087012	BX004816.4
ENSDARG00000039752	si:ch73-308m11.1
ENSDARG00000088561	CR450729.1
ENSDARG00000052874
ENSDARG00000090015	BX321875.1
ENSDARG00000070506	CR450842.1
ENSDARG00000067588
ENSDARG00000087817	si:dkey-30g5.1
ENSDARG00000010294	fmodb
ENSDARG00000044895	fmoda
ENSDARG00000077639	intu
ENSDARG00000078310	cecr2
ENSDARG00000022295	hnf1bb
ENSDARG00000042784	gdf7
ENSDARG00000039987	hivep2a
ENSDARG00000018773	hivep2b
ENSDARG00000094088	si:ch211-229n2.7
ENSDARG00000075948	slco4a1
ENSDARG00000035120	GLDC
ENSDARG00000091223
ENSDARG00000014358	optc
ENSDARG00000029445	EIF1B
ENSDARG00000005908	clk4b
ENSDARG00000023237	syne3
ENSDARG00000077264	wdr43
ENSDARG00000088774
ENSDARG00000052721	prim2
ENSDARG00000044090	zmpste24
ENSDARG00000059381
ENSDARG00000032552	march5
ENSDARG00000017162	kif3ca
ENSDARG00000079500	kif3cb
ENSDARG00000036164	cars
ENSDARG00000074581	add2
ENSDARG00000078901	anks1ab
ENSDARG00000062396	anks1aa
ENSDARG00000040553	tmem97
ENSDARG00000014976	lims2
ENSDARG00000054058	h1fx
ENSDARG00000055120	ctsba
ENSDARG00000073926	synrg
ENSDARG00000061145	gfod2
ENSDARG00000030694	atp6v1e1b
ENSDARG00000090163
ENSDARG00000086662
ENSDARG00000089630
ENSDARG00000091350
ENSDARG00000029234	stxbp5b
ENSDARG00000067725	CLDN20 (1 of many)
ENSDARG00000077430	CLDN20 (1 of many)
ENSDARG00000074791	aldh3a1
ENSDARG00000075268
ENSDARG00000070378	ccl35.2
ENSDARG00000086102
ENSDARG00000088884
ENSDARG00000063691
ENSDARG00000091348	rtn3
ENSDARG00000058028
ENSDARG00000013782
ENSDARG00000039486	bag3
ENSDARG00000017180	npc1
ENSDARG00000033965	nup58
ENSDARG00000094526	ksr2
ENSDARG00000074815	mxra5a
ENSDARG00000076309	mxra5b
ENSDARG00000076332	si:ch211-159i8.4
ENSDARG00000061504	kdm4c
ENSDARG00000060683	lrsam1
ENSDARG00000075327	dock10
ENSDARG00000026767	nol11
ENSDARG00000014403
ENSDARG00000052700	SLC9B2
ENSDARG00000086087
ENSDARG00000075201	inpp4b
ENSDARG00000007171	aig1
ENSDARG00000036174
ENSDARG00000006396	nrcama
ENSDARG00000091662
ENSDARG00000029842
ENSDARG00000037845	col9a3
ENSDARG00000075026
ENSDARG00000086747
ENSDARG00000075980	tmem125b
ENSDARG00000073768	tmem125a
ENSDARG00000077810	otud4
ENSDARG00000061437	inpp5f
ENSDARG00000053544	hspa4l
ENSDARG00000090001
ENSDARG00000089742	fam161a
ENSDARG00000054817
ENSDARG00000077341	ppp1r14c
ENSDARG00000090297	ldlrad2
ENSDARG00000038569	fzd8b
ENSDARG00000077648
ENSDARG00000076780	acadsb
ENSDARG00000035634	rfc5
ENSDARG00000076056
ENSDARG00000094444
ENSDARG00000097193	si:dkey-28n18.9
ENSDARG00000001771	otol1a
ENSDARG00000058960	otol1b
ENSDARG00000057408	CABZ01067232.1
ENSDARG00000053241	sts
ENSDARG00000033760	pmelb
ENSDARG00000091298	pmela
ENSDARG00000018459	msrb2
ENSDARG00000069755	mtmr11
ENSDARG00000070038	rbp2a
ENSDARG00000037410	med28
ENSDARG00000077637	mal2
ENSDARG00000076656
ENSDARG00000076028
ENSDARG00000061459	si:dkey-253i9.4
ENSDARG00000091554
ENSDARG00000008026	fam129bb
ENSDARG00000094112	slc22a21
ENSDARG00000005335	slc22a4
ENSDARG00000067692
ENSDARG00000069834	pnpla4
ENSDARG00000018077	rbp1
ENSDARG00000038742	RBP1 (1 of many)
ENSDARG00000093774	rbp2b
ENSDARG00000075570	ide
ENSDARG00000041115	cnfn
ENSDARG00000040113
ENSDARG00000075016	apobb.2
ENSDARG00000022767	apobb.1
ENSDARG00000042780	apoba
ENSDARG00000093159	si:dkeyp-106c3.3
ENSDARG00000086096
ENSDARG00000087898
ENSDARG00000076694	si:dkey-145c18.2
ENSDARG00000030598	nampta
ENSDARG00000090151
ENSDARG00000053509	kazald3
ENSDARG00000075569	gpbp1l1
ENSDARG00000077086	ankrd34ba
ENSDARG00000061641	ankrd34bb
ENSDARG00000024940	rnf144b
ENSDARG00000078141	elfn1a
ENSDARG00000070109	ncapg
ENSDARG00000088232	shisa2b
ENSDARG00000055400	si:dkey-56f14.7
ENSDARG00000074036	ky
ENSDARG00000004251	dhfr
ENSDARG00000052607
ENSDARG00000079533
ENSDARG00000001414	mctp2a
ENSDARG00000059360	srsf3b
ENSDARG00000025397	srsf3a
ENSDARG00000013153	dennd3b
ENSDARG00000078797	dennd3a
ENSDARG00000075277	si:dkeyp-14d3.1
ENSDARG00000062538	si:dkey-215k6.1
ENSDARG00000075837	si:dkey-1d7.3
ENSDARG00000074863	si:dkey-112m2.1
ENSDARG00000075699
ENSDARG00000089270
ENSDARG00000074887
ENSDARG00000077034	NMNAT3
ENSDARG00000003511
ENSDARG00000063484
ENSDARG00000043665	glrx5
ENSDARG00000059629	asphd2
ENSDARG00000061752	fam65b
ENSDARG00000078135	mrc2
ENSDARG00000075265	plaua
ENSDARG00000012269	clcn1b
ENSDARG00000062084	clcn1a
ENSDARG00000070955	hmx3a
ENSDARG00000074386
ENSDARG00000060438	tbl1x
ENSDARG00000037069	zdhhc14
ENSDARG00000093185	GUCY1A2
ENSDARG00000074311	mast2
ENSDARG00000013795	hps4
ENSDARG00000092463	rhbdd2
ENSDARG00000088933	golt1a
ENSDARG00000090394	timp4.1
ENSDARG00000011076
ENSDARG00000059190
ENSDARG00000074507	rmdn1
ENSDARG00000059466	wasf3a
ENSDARG00000026035	ube2b
ENSDARG00000020328	plekha6
ENSDARG00000094249	wu:fc17b08
ENSDARG00000014479	ptf1a
ENSDARG00000017681	mapk4
ENSDARG00000039989	snrnp48
ENSDARG00000091760	cwf19l2
ENSDARG00000078109	usp12a
ENSDARG00000074367	usp12b
ENSDARG00000030156	naglu
ENSDARG00000078479	mocs1
ENSDARG00000031848	pparg
ENSDARG00000068128	ppp1r15b
ENSDARG00000057907	si:ch73-181d5.4
ENSDARG00000017298
ENSDARG00000013475	cct4
ENSDARG00000076181
ENSDARG00000001729	strn3
ENSDARG00000091471
ENSDARG00000076416	shroom2a
ENSDARG00000076371	SHROOM2 (1 of many)
ENSDARG00000055092	pora
ENSDARG00000059035	porb
ENSDARG00000043586	fas
ENSDARG00000071240	aars2
ENSDARG00000018263	pdia2
ENSDARG00000077361	bptf
ENSDARG00000075798	usp38
ENSDARG00000039435	rgs17
ENSDARG00000039880	arpp19b
ENSDARG00000028389	rab44
ENSDARG00000097205	ulk2
ENSDARG00000095802	si:ch1073-155h21.2
ENSDARG00000061466	cpne5a
ENSDARG00000063527	elmo2
ENSDARG00000056932	tfip11
ENSDARG00000014039	si:dkeyp-93d12.1
ENSDARG00000071406	enthd2
ENSDARG00000078241	map7a
ENSDARG00000054844
ENSDARG00000018593	parp16
ENSDARG00000005780	npy8br
ENSDARG00000006019	tktb
ENSDARG00000091150	mki67
ENSDARG00000052027	tspan1
ENSDARG00000061543	ccdc85b
ENSDARG00000035808	clcn4
ENSDARG00000042794
ENSDARG00000079373	fosl1b
ENSDARG00000087620
ENSDARG00000079323	rgmb
ENSDARG00000074845
ENSDARG00000005462	kif4
ENSDARG00000060383	mmaa
ENSDARG00000086249
ENSDARG00000057869	cdc42l2
ENSDARG00000040158	cdc42l
ENSDARG00000029204	tyrp1a
ENSDARG00000062305	rims3
ENSDARG00000097683	sptbn5
ENSDARG00000002877	reps1
ENSDARG00000086781
ENSDARG00000021509	tab2
ENSDARG00000076755	ap5s1
ENSDARG00000094732	mical3b
ENSDARG00000015422	ppil1
ENSDARG00000039649	mtif3
ENSDARG00000062840
ENSDARG00000005372	camk4
ENSDARG00000002400
ENSDARG00000076919	igdcc4
ENSDARG00000043894	si:ch211-214k5.3
ENSDARG00000095127	si:ch73-343l4.6
ENSDARG00000088219	zmp:0000000924
ENSDARG00000069323	si:ch73-122g19.1
ENSDARG00000079425	si:dkey-12f6.5
ENSDARG00000094357	si:ch73-343l4.1
ENSDARG00000092502	si:ch73-343l4.3
ENSDARG00000026805
ENSDARG00000012263	CABZ01036814.1
ENSDARG00000025547	si:ch73-343l4.6
ENSDARG00000079903	si:ch73-343l4.2
ENSDARG00000088727	zmp:0000000937
ENSDARG00000076778	si:ch73-343l4.5
ENSDARG00000087245	CR847844.1
ENSDARG00000029461	cd209
ENSDARG00000077975	si:ch73-343l4.8
ENSDARG00000057090	zmp:0000001103
ENSDARG00000008182	si:ch73-111e15.1
ENSDARG00000080017
ENSDARG00000068178
ENSDARG00000095424	si:ch211-133n4.7
ENSDARG00000088614
ENSDARG00000018327	illr3
ENSDARG00000094796	si:ch211-133n4.11
ENSDARG00000094882	illr2
ENSDARG00000092749	si:ch211-133n4.12
ENSDARG00000090945	si:ch211-170d8.8
ENSDARG00000089377	si:ch211-232p21.6
ENSDARG00000059254	illr1
ENSDARG00000060482	mid1
ENSDARG00000053166	chic1
ENSDARG00000079581	nyap2a
ENSDARG00000093357	nyap2b
ENSDARG00000060256	alkbh8
ENSDARG00000029177	lnx2a
ENSDARG00000021820
ENSDARG00000077326	slc45a4
ENSDARG00000070922	cnbpb
ENSDARG00000053127	helb
ENSDARG00000037570	polr1d
ENSDARG00000013382	cwc15
ENSDARG00000071467	zbtb33
ENSDARG00000058608	wsb2
ENSDARG00000043664
ENSDARG00000079942	bdkrb2
ENSDARG00000062400
ENSDARG00000076233
ENSDARG00000077881	chl1a
ENSDARG00000062699	nkain4
ENSDARG00000035735	gsx1
ENSDARG00000086579	si:ch1073-147h9.1
ENSDARG00000026797
ENSDARG00000028131	hccsa.1
ENSDARG00000078781	si:ch211-161c3.6
ENSDARG00000041515	rasal1b
ENSDARG00000089380
ENSDARG00000073911	tmem255a
ENSDARG00000005945	sart1
ENSDARG00000077652	lratb.2
ENSDARG00000010073
ENSDARG00000044968	vcla
ENSDARG00000062465	pgap1
ENSDARG00000076548	si:dkey-266m15.5
ENSDARG00000030573	nudt1
ENSDARG00000096498
ENSDARG00000059556	recql5
ENSDARG00000091762	zbtb40
ENSDARG00000077026	si:dkey-94e7.1
ENSDARG00000076529	mn1a
ENSDARG00000054302	ehd4
ENSDARG00000012140	ccnl1b
ENSDARG00000076477
ENSDARG00000062429	trim109
ENSDARG00000054814
ENSDARG00000087946
ENSDARG00000087669
ENSDARG00000053220
ENSDARG00000069731
ENSDARG00000061191	plekho1a
ENSDARG00000051819	swap70a
ENSDARG00000057286	swap70b
ENSDARG00000039232	dusp8b
ENSDARG00000086530
ENSDARG00000075226	smad4a
ENSDARG00000012649	SMAD4 (1 of many)
ENSDARG00000074280
ENSDARG00000078438
ENSDARG00000078301	zgc:162255
ENSDARG00000058622
ENSDARG00000067664	si:dkey-172m14.2
ENSDARG00000053159	zgc:110626
ENSDARG00000095136	si:ch211-130m23.2
ENSDARG00000055536	otub1a
ENSDARG00000011462	otub1b
ENSDARG00000087109
ENSDARG00000089527
ENSDARG00000027172	phactr2
ENSDARG00000061786	klhl2
ENSDARG00000089519	fbln7
ENSDARG00000045753	tmtc2a
ENSDARG00000035273	tmtc2b
ENSDARG00000059460	sbf2
ENSDARG00000032985	mrpl27
ENSDARG00000060537	atad2b
ENSDARG00000061784	arhgap25
ENSDARG00000061355	aoc1
ENSDARG00000020744	bdkrb1
ENSDARG00000045039	kcnj16
ENSDARG00000044298	phax
ENSDARG00000095675	ccdc141
ENSDARG00000091927
ENSDARG00000061413	sec23ip
ENSDARG00000070463	e2f3
ENSDARG00000031439
ENSDARG00000090686	slc35f2l
ENSDARG00000069745	slc35f2
ENSDARG00000088844	deaf1
ENSDARG00000077489	lrfn2b
ENSDARG00000060459
ENSDARG00000074389	gpr26
ENSDARG00000068971	mex3c
ENSDARG00000096749	NDUFAF8
ENSDARG00000076361
ENSDARG00000070605	b4galnt2.2
ENSDARG00000094579	b4galnt2.1
ENSDARG00000059416
ENSDARG00000078792
ENSDARG00000057698	ctsd
ENSDARG00000076913	eme1
ENSDARG00000015915	slc25a36b
ENSDARG00000088560	tmem104
ENSDARG00000052766	EVI5L
ENSDARG00000029609	macrod1
ENSDARG00000058370	ropn1l
ENSDARG00000057147
ENSDARG00000091792	akap12a
ENSDARG00000062023	fndc3bb
ENSDARG00000056910
ENSDARG00000075165	zc3h6
ENSDARG00000056121	serac1
ENSDARG00000079317	dlc1
ENSDARG00000044202
ENSDARG00000086823
ENSDARG00000058337
ENSDARG00000003311	pank2
ENSDARG00000037373	ephb2a
ENSDARG00000029881	kcnh2a
ENSDARG00000060053	CABZ01057411.1
ENSDARG00000076281
ENSDARG00000010296	kcnh6b
ENSDARG00000015053	grip1
ENSDARG00000017385	b9d2
ENSDARG00000075441	vwa2
ENSDARG00000044038	zbtb2a
ENSDARG00000079374	tjp1b
ENSDARG00000016318	med7
ENSDARG00000042440	p2rx7
ENSDARG00000075597	flrt1b
ENSDARG00000077556
ENSDARG00000087701
ENSDARG00000027465	rmnd1
ENSDARG00000089559
ENSDARG00000019800
ENSDARG00000044556	pacs1a
ENSDARG00000075246
ENSDARG00000074585
ENSDARG00000079004	tanc2b
ENSDARG00000079097	tanc2a
ENSDARG00000002816	rasgrf2b
ENSDARG00000075054	rasgrf2a
ENSDARG00000040614	sestd1
ENSDARG00000055874	cpe
ENSDARG00000062347	mtus2a
ENSDARG00000074984	CABZ01053588.1
ENSDARG00000090360
ENSDARG00000087980
ENSDARG00000042877	heca
ENSDARG00000079315	lpxn
ENSDARG00000039569	emx1
ENSDARG00000077560	grin2cb
ENSDARG00000078149	grin2ca
ENSDARG00000002510	dmbx1b
ENSDARG00000009922	dmbx1a
ENSDARG00000095506
ENSDARG00000046021	CU914487.1
ENSDARG00000088887
ENSDARG00000036117	mchr2
ENSDARG00000076068	crtc1a
ENSDARG00000071876	rell2
ENSDARG00000073753	tacc1
ENSDARG00000059269
ENSDARG00000013789	sim1b
ENSDARG00000015263	adma
ENSDARG00000091809
ENSDARG00000038373
ENSDARG00000019418	kcnj2a
ENSDARG00000041874
ENSDARG00000042069	pebp1
ENSDARG00000009564
ENSDARG00000063056	tulp4b
ENSDARG00000045911	tulp4a
ENSDARG00000038909	msl2a
ENSDARG00000039430	msl2b
ENSDARG00000053143
ENSDARG00000032571	il20ra
ENSDARG00000077661
ENSDARG00000018627	arl5a
ENSDARG00000077730
ENSDARG00000041304	trak1
ENSDARG00000090674
ENSDARG00000000069	dap
ENSDARG00000052842	ppifb
ENSDARG00000062821	slc6a15
ENSDARG00000053865
ENSDARG00000009264
ENSDARG00000051954
ENSDARG00000088795	engl
ENSDARG00000031203	commd1
ENSDARG00000090844	CABZ01054965.1
ENSDARG00000088672	zmp:0000000936
ENSDARG00000045910	tmem181
ENSDARG00000075561	si:dkey-76k16.5
ENSDARG00000095837	si:dkey-185p13.1
ENSDARG00000007639	cnot4b
ENSDARG00000007045	cnot4a
ENSDARG00000039778
ENSDARG00000000472	cntn2
ENSDARG00000075245	wdr11
ENSDARG00000074806	afap1l2
ENSDARG00000045909	dynlt1
ENSDARG00000029865	rassf2a
ENSDARG00000044044	rassf2b
ENSDARG00000094052	taok3b
ENSDARG00000088100	KCNIP4
ENSDARG00000029500	rpl34
ENSDARG00000089127
ENSDARG00000056403
ENSDARG00000086653
ENSDARG00000012577	waca
ENSDARG00000055839	MARCH4 (1 of many)
ENSDARG00000056439	march4
ENSDARG00000052855	ctso
ENSDARG00000043705	mob3c
ENSDARG00000060994	fbxw7
ENSDARG00000077588	pdgfc
ENSDARG00000054250	crbn
ENSDARG00000096597
ENSDARG00000039104
ENSDARG00000079154	CABZ01059913.1
ENSDARG00000076545
ENSDARG00000078178	art4
ENSDARG00000090501	zmp:0000000997
ENSDARG00000079210
ENSDARG00000094959	si:ch73-379f5.5
ENSDARG00000040229
ENSDARG00000073835
ENSDARG00000002797	BX908804.1
ENSDARG00000076211	CABZ01059914.1
ENSDARG00000091149
ENSDARG00000070100	si:ch211-168d1.3
ENSDARG00000079095	rin1a
ENSDARG00000063149	tmtc1
ENSDARG00000029250	poli
ENSDARG00000086512	prodhb
ENSDARG00000086746	prodha
ENSDARG00000061048	ranbp9
ENSDARG00000075416
ENSDARG00000062415	ctnnd2a
ENSDARG00000003779	ctnnd2b
ENSDARG00000020606	nfe2
ENSDARG00000017359	mettl8
ENSDARG00000038099	gskip
ENSDARG00000016465
ENSDARG00000090706
ENSDARG00000095594	si:dkey-184a18.5
ENSDARG00000052816	shmt1
ENSDARG00000027310	lsp1
ENSDARG00000052376	b3gnt2a
ENSDARG00000089094	si:dkey-160o24.3
ENSDARG00000088601
ENSDARG00000026137	sfxn5b
ENSDARG00000021213
ENSDARG00000036375	cyfip2
ENSDARG00000004318	cbwd
ENSDARG00000039863	lifrb
ENSDARG00000025091	ezrb
ENSDARG00000020944	ezra
ENSDARG00000044203	sumf1
ENSDARG00000074527	chst15
ENSDARG00000075459	ptpn20
ENSDARG00000078221
ENSDARG00000007663	amph
ENSDARG00000053746	CABZ01084566.1
ENSDARG00000011281
ENSDARG00000052782	glrba
ENSDARG00000017229	megf10
ENSDARG00000018881	apobec2a
ENSDARG00000034604	apobec2b
ENSDARG00000074804	atxn7
ENSDARG00000075673	arhgap21b
ENSDARG00000054137	adgrg6
ENSDARG00000087870	adgrf3a
ENSDARG00000045792	si:dkey-106n21.1
ENSDARG00000054755	alox5ap
ENSDARG00000004588	sox4a
ENSDARG00000077237	rfx7
ENSDARG00000074522
ENSDARG00000046007	tmcc2
ENSDARG00000057230	nceh1b.2
ENSDARG00000075403	gpha2
ENSDARG00000023903	atf2
ENSDARG00000091395
ENSDARG00000014522	cdh6
ENSDARG00000062573	znrf3
ENSDARG00000073673	adgra3
ENSDARG00000026338	styxl1
ENSDARG00000090243
ENSDARG00000087158
ENSDARG00000090989
ENSDARG00000076763	sp2
ENSDARG00000089173
ENSDARG00000070674	psmd6
ENSDARG00000075556	luzp1
ENSDARG00000075928	hivep3a
ENSDARG00000060169	mns1
ENSDARG00000053262	atp1b4
ENSDARG00000019874	hsph1
ENSDARG00000053496	gemin8
ENSDARG00000038695	elavl1
ENSDARG00000008403	phospho1
ENSDARG00000027687	tmem230a
ENSDARG00000069674	tmem230b
ENSDARG00000078425	oat
ENSDARG00000009738	cacnb4a
ENSDARG00000075012	glra2
ENSDARG00000076119	emid1
ENSDARG00000074909	dcaf17
ENSDARG00000002353	tagapa
ENSDARG00000043475	tagapb
ENSDARG00000089326	arhgap20
ENSDARG00000074518	tmem17
ENSDARG00000017294	gnai2b
ENSDARG00000020449	yipf3
ENSDARG00000028878	vipr1a
ENSDARG00000057527	mef2ab
ENSDARG00000011941	bmpr2a
ENSDARG00000040581
ENSDARG00000059425
ENSDARG00000018699
ENSDARG00000087452	peli3
ENSDARG00000076135	mmrn2a
ENSDARG00000073711	mmrn2b
ENSDARG00000028786	chst12a
ENSDARG00000093636	CHST12 (1 of many)
ENSDARG00000095482	CHST12 (1 of many)
ENSDARG00000094981	CHST12 (1 of many)
ENSDARG00000092200	si:dkey-26i13.6
ENSDARG00000060401
ENSDARG00000074416
ENSDARG00000089100
ENSDARG00000013976	anxa13
ENSDARG00000075774	foxj3
ENSDARG00000042452	p2rx4b
ENSDARG00000044752	p2rx4a
ENSDARG00000057248	sclt1
ENSDARG00000074735
ENSDARG00000014914	lamp2
ENSDARG00000043643	ehbp1
ENSDARG00000093818
ENSDARG00000069615	ckmt2a
ENSDARG00000039929	ckmt2b
ENSDARG00000005943	htra4
ENSDARG00000073917	b3glcta
ENSDARG00000029290	stx11b.1
ENSDARG00000042231	stx11b.2
ENSDARG00000012204	CDK18
ENSDARG00000062585	brat1
ENSDARG00000002847	fndc1
ENSDARG00000093240	GMEB2
ENSDARG00000060887
ENSDARG00000017423	patl1
ENSDARG00000062269	fan1
ENSDARG00000033551	fbxw4
ENSDARG00000018529	lipf
ENSDARG00000077625
ENSDARG00000070584	clic5b
ENSDARG00000020676	dpp3
ENSDARG00000045632	bmp10l
ENSDARG00000061769	bmp10
ENSDARG00000027984	gstz1
ENSDARG00000006615	hnf1ba
ENSDARG00000088044	si:ch73-139j3.4
ENSDARG00000017841	cand1
ENSDARG00000038465	stmn3
ENSDARG00000069774	flot2b
ENSDARG00000060297	arhgap35b
ENSDARG00000062577	arhgap35a
ENSDARG00000045228	stub1
ENSDARG00000074614
ENSDARG00000088977
ENSDARG00000001154	rimbp2
ENSDARG00000096153	si:dkey-21h14.9
ENSDARG00000096083	si:dkey-21h14.8
ENSDARG00000096156	si:dkey-21h14.11
ENSDARG00000045752	si:ch211-161n3.4
ENSDARG00000095981	si:ch211-161n3.5
ENSDARG00000096184	si:dkey-21h14.14
ENSDARG00000096187	si:dkey-21h14.10
ENSDARG00000036775	dtd2
ENSDARG00000055305	ret
ENSDARG00000056001	fryb
ENSDARG00000013921	frya
ENSDARG00000017128	myofl
ENSDARG00000006112	myof
ENSDARG00000062302	znf652
ENSDARG00000054821	nubpl
ENSDARG00000062721	dennd4a
ENSDARG00000074149	itpr1b
ENSDARG00000056561	asb11
ENSDARG00000090078
ENSDARG00000071237
ENSDARG00000020982	prickle2a
ENSDARG00000001788	atp5o
ENSDARG00000041040	piga
ENSDARG00000042644	sod2
ENSDARG00000023768	mfsd4aa
ENSDARG00000008263	mfsd4ab
ENSDARG00000061006	cyb5d2
ENSDARG00000024904	stil
ENSDARG00000056624	figf
ENSDARG00000039543	mrps6
ENSDARG00000087568
ENSDARG00000088712
ENSDARG00000087616	maptb
ENSDARG00000089314	mapta
ENSDARG00000018745
ENSDARG00000022587
ENSDARG00000037244	gpr137
ENSDARG00000010376	slc5a3a
ENSDARG00000077812	slc5a3b
ENSDARG00000080000
ENSDARG00000057110	slc25a1a
ENSDARG00000075546
ENSDARG00000056638	pir
ENSDARG00000077092	elk4
ENSDARG00000078084
ENSDARG00000060196	lhpp
ENSDARG00000074802	cflarb
ENSDARG00000058732	scgn
ENSDARG00000091173
ENSDARG00000074515
ENSDARG00000033280	TPO
ENSDARG00000087204	AL807829.1
ENSDARG00000094510
ENSDARG00000088248
ENSDARG00000042389
ENSDARG00000055563	rnasen
ENSDARG00000086825	znf521
ENSDARG00000041530	ppih
ENSDARG00000021408	kdelc2
ENSDARG00000061802	cnot2
ENSDARG00000089923
ENSDARG00000019924	cmpk
ENSDARG00000093059	lgals9l6
ENSDARG00000087311	lgals9l5
ENSDARG00000069058	lgals9l4
ENSDARG00000003109	rcan1a
ENSDARG00000061400	csgalnact2
ENSDARG00000089930	iqce
ENSDARG00000062314	rasl10a
ENSDARG00000016156	fam53b
ENSDARG00000057688	ical1
ENSDARG00000016011	gpcpd1
ENSDARG00000004577
ENSDARG00000006747	tmem178b
ENSDARG00000039951	si:ch211-87j1.4
ENSDARG00000027394	si:ch211-150g13.3
ENSDARG00000070788
ENSDARG00000091731	CABZ01043952.1
ENSDARG00000095001	si:dkey-194e6.2
ENSDARG00000095511	CU928063.3
ENSDARG00000092956	si:dkeyp-27c8.1
ENSDARG00000062286
ENSDARG00000093127	DUPD1 (1 of many)
ENSDARG00000070236
ENSDARG00000068238
ENSDARG00000063269	BX005321.1
ENSDARG00000067808	DUPD1 (1 of many)
ENSDARG00000068218
ENSDARG00000063005	anapc7
ENSDARG00000009870	mapk8b
ENSDARG00000031888	mapk8a
ENSDARG00000086840	si:ch211-266k8.4
ENSDARG00000001009
ENSDARG00000009837	agk
ENSDARG00000075220	HIST2H2AB (1 of many)
ENSDARG00000075379
ENSDARG00000087451
ENSDARG00000070286
ENSDARG00000088686	HIST2H2AB (1 of many)
ENSDARG00000086604
ENSDARG00000074260	HIST2H2AB (1 of many)
ENSDARG00000091205	HIST2H2AB (1 of many)
ENSDARG00000086552	HIST2H2AB (1 of many)
ENSDARG00000076507
ENSDARG00000094931
ENSDARG00000088291
ENSDARG00000002970	ss18
ENSDARG00000061498	dusp13a
ENSDARG00000094665	si:dkey-24f15.2
ENSDARG00000091224
ENSDARG00000018619	cers4b
ENSDARG00000067829	ppargc1a
ENSDARG00000037371
ENSDARG00000005518	slc5a9
ENSDARG00000095577	cybrd1
ENSDARG00000071384	slc7a11
ENSDARG00000089603
ENSDARG00000034855	ccnb3
ENSDARG00000078076	nab2
ENSDARG00000011186
ENSDARG00000087646	runx1
ENSDARG00000088853
ENSDARG00000091618	cltcl1
ENSDARG00000061312
ENSDARG00000061013	ankfy1
ENSDARG00000069266	esrra
ENSDARG00000059053	slc13a4
ENSDARG00000077934	tegt
ENSDARG00000086753	gb:bc139872
ENSDARG00000040009	palld
ENSDARG00000079216	dpep2
ENSDARG00000071012	ifit14
ENSDARG00000007467	ifit10
ENSDARG00000090537	ifit11
ENSDARG00000088069	CR759879.1
ENSDARG00000043584	ifit15
ENSDARG00000090977	ifit12
ENSDARG00000056976	ifit16
ENSDARG00000069515	bbs10
ENSDARG00000074528	unm_sa821
ENSDARG00000011683	prtfdc1
ENSDARG00000079233	E2F2
ENSDARG00000061049	rnf182
ENSDARG00000034710
ENSDARG00000041065	hspb1
ENSDARG00000071878	trmt112
ENSDARG00000078525	noctb
ENSDARG00000043697	nefmb
ENSDARG00000003146	si:dkey-27m7.4
ENSDARG00000054321	ngs
ENSDARG00000068589	zmp:0000000719
ENSDARG00000053201	zgc:172323
ENSDARG00000056248	si:dkey-183i3.5
ENSDARG00000055192	zgc:136930
ENSDARG00000062824	alx1
ENSDARG00000097648	si:dkey-35i13.1
ENSDARG00000062686	megf11
ENSDARG00000036592	setd4
ENSDARG00000074721	rassf9
ENSDARG00000033345	cntln
ENSDARG00000031598	calb1
ENSDARG00000062137	stag1b
ENSDARG00000061205	stag1a
ENSDARG00000056620	grpr
ENSDARG00000042785	pitx1
ENSDARG00000055064	prdx5
ENSDARG00000079900	shroom4
ENSDARG00000074509	tacr2
ENSDARG00000077295	akap6
ENSDARG00000097487
ENSDARG00000044569	cldn19
ENSDARG00000006874
ENSDARG00000039724	OSBPL8
ENSDARG00000071658	ywhag2
ENSDARG00000006456	pdgfrl
ENSDARG00000074858	stard7
ENSDARG00000077762	si:rp71-79p20.2
ENSDARG00000036335	c1galt1c1
ENSDARG00000078142	SPAG9 (1 of many)
ENSDARG00000091702	csnk2a4
ENSDARG00000014222	zgc:86598
ENSDARG00000078386	dync1i2a
ENSDARG00000039901
ENSDARG00000025567	nf2b
ENSDARG00000061399
ENSDARG00000011259	trpm1a
ENSDARG00000006094	igf2r
ENSDARG00000071906	sec24b
ENSDARG00000075624	bend5
ENSDARG00000061723	tmem64
ENSDARG00000036587	cbr1
ENSDARG00000005320	nipsnap1
ENSDARG00000076690	avpr2l
ENSDARG00000015392	dhx15
ENSDARG00000042903
ENSDARG00000026149	slc46a1
ENSDARG00000088890
ENSDARG00000039455	tspan15
ENSDARG00000033508	ctxn3
ENSDARG00000061103	slc19a3b
ENSDARG00000006447	slc19a3a
ENSDARG00000051770	zgc:110434
ENSDARG00000090182	zgc:110434
ENSDARG00000074937	si:dkey-261m9.15
ENSDARG00000070280	zgc:110434
ENSDARG00000051732	zgc:173652
ENSDARG00000070265	zgc:110434
ENSDARG00000051775	zgc:110434
ENSDARG00000051734	si:ch211-113a14.16
ENSDARG00000068928	CU302436.2
ENSDARG00000091051
ENSDARG00000055857	dopey2
ENSDARG00000079182	NPAS3
ENSDARG00000034105	mtus1b
ENSDARG00000074889	si:ch211-241d21.5
ENSDARG00000043035	capn3b
ENSDARG00000068926	si:ch211-137a8.2
ENSDARG00000062362	tpcn1
ENSDARG00000057887	nts
ENSDARG00000090924
ENSDARG00000091220
ENSDARG00000074075	antxr1b
ENSDARG00000021462	daw1
ENSDARG00000091469
ENSDARG00000086742
ENSDARG00000030981	tmem127
ENSDARG00000005318	stam2
ENSDARG00000078842	tns1a
ENSDARG00000076996	si:ch73-182a11.2
ENSDARG00000045556	OTUD7A
ENSDARG00000075555	adamts17
ENSDARG00000005551	hnrnph1l
ENSDARG00000040881	hnrnph1
ENSDARG00000042129	zp3a.1
ENSDARG00000042130	zp3a.2
ENSDARG00000039828	zp3b
ENSDARG00000010965	psma8
ENSDARG00000056679	morc3a
ENSDARG00000042948	dnajc5aa
ENSDARG00000069194	mycbpap
ENSDARG00000019961	znf513a
ENSDARG00000000161	itsn2a
ENSDARG00000077217	zgc:162184
ENSDARG00000008553	zgc:136872
ENSDARG00000091723	si:ch211-202f3.4
ENSDARG00000052917	si:ch211-202f3.3
ENSDARG00000037941	syt5a
ENSDARG00000042350	syt1b
ENSDARG00000011640	syt5b
ENSDARG00000074968	polr2m
ENSDARG00000078541	cers3a
ENSDARG00000073822
ENSDARG00000016551	iqsec1b
ENSDARG00000002002	lmcd1
ENSDARG00000076768	reps2
ENSDARG00000070080	nbeaa
ENSDARG00000010158
ENSDARG00000004937	skp2
ENSDARG00000062872	mrs2
ENSDARG00000091035
ENSDARG00000095997	znf1112
ENSDARG00000076383
ENSDARG00000089564	MDFI
ENSDARG00000030805	znhit2
[truncated: 5,286 more rows]

## Sheet: 2,712 zebra genes - zebra spec
Ensembl gene ID	Gene name
[truncated: 2,712 more rows]

[truncated: 6 more sheets: GO 3,479 human genes - overlap, GO 2,818 human genes human spec, GO 4,000 human genes zebra spec, GO 3,936 zebra genes overlap, GO 6,547 zebra genes human spec, GO 2,712 zebra genes zebra spec]
